# Supplementary material for: An investigation of Mycobacterium bovis and helminth coinfection in the European badger Meles meles
Source: Int J Parasitol Parasites Wildl. 2022 Nov 10;19:311–6. doi: 10.1016/j.ijppaw.2022.11.001 (PMC9700262; doi:10.1016/j.ijppaw.2022.11.001)
Supplement: Multimedia component 2 [file mmc2.xlsx]

## Sheet: Appendix B
badger.ID	sett.num	year	county	sex.of.badger	weight	length	age	TB	local.TB.density	worm.presence	hook.or.strong.or.aeluro.presence	hook.or.strong.presence	prev.hookworm	hookworm.count	prev.nem.1	Nematode 1	prev.nem.2	Nematode 2	prev.aeluro	aeluro.adult	aeluro.larva	prev.cren	crenosoma.adult	prev.strong	strongyloides	prev.cap	capillaria
2022269	Cor10225	2017	Cork	M	9.6	76	adult	0	0.0688	0	0	0	0	0	0	0	0	0	0	0	0	0	0	0	0	0	0
2022268	Cor10224	2017	Cork	F	10.2	78	adult	0	0.0688	1	1	1	1	16	0	0	0	0	1	2	0	0	0	1	20	0	0
2022267	Cor10223	2017	Cork	M	9.5	80	adult	0	0.0688	1	1	1	1	14	0	0	0	0	0	0	0	0	0	0	0	1	10
2022266	Cor10222	2017	Cork	F	8.6	80	adult	0	0.0688	1	1	1	0	0	0	0	0	0	0	0	0	0	0	1	30	0	0
2022265	Cor10221	2017	Cork	M	9.2	78	adult	0	0.0688	0	0	0	0	0	0	0	0	0	0	0	0	0	0	0	0	0	0
2022264	Cor10220	2017	Cork	F	8.1	76	adult	1	0.0688	0	0	0	0	0	0	0	0	0	0	0	0	0	0	0	0	0	0
2022263	Cor10219	2017	Cork	M	7.4	79	adult	0	0.0688	0	0	0	0	0	0	0	0	0	0	0	0	0	0	0	0	0	0
2022262	Cor10218	2017	Cork	M	10.7	81	adult	0	0.0688	1	1	1	0	0	0	0	0	0	0	0	0	0	0	1	10	0	0
2022261	Cor10217	2017	Cork	M	8.6	78	adult	0	0.0688	1	1	1	1	3	0	0	0	0	1	9	920	1	6	1	20	1	10
2022260	Cor10216	2017	Cork	M	11.2	79	adult	1	0.0688	1	1	1	1	13	0	0	0	0	0	0	0	0	0	1	10	0	0
2022259	Cor10215	2017	Cork	F	10.6	77	adult	0	0.0688	1	1	0	0	0	0	0	0	0	1	0	20	0	0	0	0	0	0
2022258	Cor10214	2016	Cork	M	12.5	79	adult	0	0.0610667	0	0	0	0	0	0	0	0	0	0	0	0	0	0	0	0	0	0
2022257	Cor10213	2016	Cork	M	12.2	79	adult	0	0.0610667	1	1	1	0	0	0	0	0	0	0	0	0	0	0	1	50	0	0
2022256	Cor10212	2017	Cork	M	9.6	76	adult	0	0.0688	1	1	0	0	0	0	0	0	0	1	3	0	0	0	0	0	0	0
2022255	Cor10211	2017	Cork	F	7.6	77	adult	0	0.0688	1	1	1	1	21	0	0	0	0	0	0	0	0	0	0	0	0	0
2022254	Cor10210	2017	Cork	M	7.8	77	adult	0	0.0688	0	0	0	0	0	0	0	0	0	0	0	0	0	0	0	0	0	0
2022253	Cor10209	2016	Cork	F	13.3	80	adult	0	0.0610667	0	0	0	0	0	0	0	0	0	0	0	0	0	0	0	0	0	0
2022252	Cor10208	2017	Cork	F	12.6	76	adult	0	0.0688	1	1	1	1	1	0	0	0	0	0	0	0	0	0	0	0	1	10
2022251	Cor10207	2017	Cork	M	9.9		adult	0	0.0688	1	0	0	0	0	0	0	0	0	0	0	0	0	0	0	0	1	10
2022250	Cor10206	2017	Cork	M	8.6	78	adult	0	0.0688	0	0	0	0	0	0	0	0	0	0	0	0	0	0	0	0	0	0
2022249	Cor10205	2017	Cork	F	9.2	70	juv	0	0.0688	1	0	0	0	0	0	0	0	0	0	0	0	0	0	0	0	0	0
2022248	Cor10204	2017	Cork	F	9.8	74	adult	0	0.0688	1	1	1	1	28	0	0	0	0	0	0	0	0	0	0	0	0	0
2022247	Ker10203	2017	Kerry	F	7	78	adult	0	0.0374454	1	1	1	1	4	0	0	1	1	1	14	240	0	0	0	0	0	0
2022246	Ker10202	2017	Kerry	M	7		adult	0	0.0374454	1	1	1	1	4	0	0	0	0	1	6	680	1	224	0	0	1	10
2022245	Ker10201	2017	Kerry	M	9.6	80	adult	0	0.0374454	1	1	1	1	53	0	0	0	0	0	0	0	0	0	0	0	1	10
2022244	Ker10201	2017	Kerry	F	9.5	74	adult	0	0.0374454	1	1	1	1	99	0	0	0	0	0	0	0	0	0	0	0	0	0
2022243	Ker10200	2017	Kerry	F	7.6		adult	0	0.0374454	1	1	1	1	19	0	0	0	0	0	0	0	0	0	0	0	0	0
2022242	Cor10199	2017	Cork	M	7.9	78	adult	1	0.0688	1	1	1	0	0	0	0	0	0	1	0	10	0	0	1	10	0	0
2022241	Ker10198	2017	Kerry	F	8	76	adult	0	0.0374454	1	1	1	1	8	0	0	0	0	0	0	0	0	0	0	0	1	10
2022240	Cor10197	2017	Cork	F	7.1	78	adult	1	0.0688	1	1	0	0	0	0	0	0	0	1	2	0	0	0	0	0	0	0
2022239	Ker10196	2017	Kerry	M	6.7	78	adult	0	0.0374454	1	1	1	1	13	0	0	0	0	1	0	10	0	0	0	0	0	0
2022238	Ker10195	2017	Kerry	M	8.8	77	adult	0	0.0374454	1	1	1	1	26	0	0	0	0	0	0	0	0	0	1	10	0	0
2022237	Ker10194	2017	Kerry	F	7.2	76	adult	0	0.0374454	1	1	0	0	0	0	0	0	0	1	5	0	0	0	0	0	0	0
2022236	Ker10193	2017	Kerry	M	8	78	adult	0	0.0374454	1	1	1	1	1	0	0	0	0	0	0	0	0	0	0	0	0	0
2022235	Ker10192	2017	Kerry	M	8.7	79	adult	0	0.0374454	1	1	0	0	0	0	0	0	0	1	0	40	0	0	0	0	0	0
2022234	Ker10191	2017	Kerry	M	8.4	81	adult	0	0.0374454	1	1	0	0	0	0	0	0	0	1	8	140	0	0	0	0	0	0
2022233	Cor10190	2017	Cork	M	8.8	76	adult	1	0.0688	1	1	1	1	1	0	0	0	0	0	0	0	0	0	0	0	0	0
2022232	Cor10190	2017	Cork	M	10.5	77	adult	0	0.0688	0	0	0	0	0	0	0	0	0	0	0	0	0	0	0	0	0	0
2022231	Cor10189	2017	Cork	F	8.6	77	adult	1	0.0688	1	1	1	0	0	0	0	0	0	0	0	0	0	0	1	10	0	0
2022230	Cor10189	2017	Cork	M	8	76	adult	0	0.0688	0	0	0	0	0	0	0	0	0	0	0	0	0	0	0	0	0	0
2022229	Cor10188	2017	Cork	M	8.4	78	adult	1	0.0688	0	0	0	0	0	0	0	0	0	0	0	0	0	0	0	0	0	0
2022228	Cor10188	2017	Cork	F	9.2	77	adult	0	0.0688	1	1	1	0	0	0	0	0	0	1	4	40	0	0	1	20	0	0
2022227	Cor10188	2017	Cork	M	9.2	76	adult	0	0.0688	0	0	0	0	0	0	0	0	0	0	0	0	0	0	0	0	0	0
2022226	Cor10187	2017	Cork	M	8.8	75	adult	0	0.0688	0	0	0	0	0	0	0	0	0	0	0	0	0	0	0	0	0	0
2022225	Cor10186	2017	Cork	M	10.2	78	adult	0	0.0688	0	0	0	0	0	0	0	0	0	0	0	0	0	0	0	0	0	0
2022224	Cor10185	2017	Cork	F	8.1	80	adult	0	0.0688	0	0	0	0	0	0	0	0	0	0	0	0	0	0	0	0	0	0
2022223	Cor10184	2017	Cork	M	9.1	85	adult	1	0.0688	1	1	1	0	0	0	0	0	0	1	3	60	0	0	1	40	1	90
2022222	Cor10183	2017	Cork	F	8.7	75	adult	0	0.0688	1	1	0	0	0	0	0	0	0	1	0	20	0	0	0	0	0	0
2022221	Cor10182	2017	Cork	M	10.2	80	adult	0	0.0688	1	1	1	0	0	0	0	0	0	1	11	0	0	0	1	40	0	0
2022220	Cor10181	2016	Cork	M	8.9	81	adult	0	0.0610667	1	1	1	0	0	0	0	0	0	0	0	0	0	0	1	20	1	10
2022219	Cor10180	2016	Cork	M	13.1	85	adult	1	0.0610667	1	1	1	0	0	0	0	0	0	0	0	0	0	0	1	10	0	0
2022218	Cla10179	2017	Clare	M	11.6	80	adult	0	0.0591304	1	1	1	1	3	0	0	0	0	0	0	0	0	0	1	10	0	0
2022217	Cla10178	2016	Clare	M	11.2	84	adult	0	0.0681159	1	1	1	1	38	0	0	1	4	1	2	90	0	0	0	0	0	0
2022216	Cla10177	2017	Clare	F	8	74	adult	0	0.0591304	1	1	1	1	36	0	0	0	0	0	0	0	0	0	0	0	0	0
2022215	Cla10176	2016	Clare	M	12	81	adult	0	0.0681159	1	1	1	1	73	0	0	0	0	0	0	0	0	0	0	0	0	0
2022214	Cla10175	2016	Clare	F	12.1	80	adult	0	0.0681159	1	1	1	1	36	0	0	0	0	0	0	0	0	0	0	0	0	0
2022213	Cla10174	2017	Clare	F	9.5	78	adult	0	0.0591304	1	1	1	1	15	0	0	0	0	0	0	0	0	0	0	0	0	0
2022212	Cla10173	2017	Clare	M	9.6	77	adult	0	0.0591304	1	1	1	1	9	0	0	0	0	0	0	0	0	0	0	0	0	0
2022211	Cla10172	2017	Clare	F	6.5	73	adult	0	0.0591304	1	1	1	1	20	0	0	0	0	1	10	0	0	0	0	0	0	0
2022210	Cla10171	2017	Clare	F	8	76	adult	0	0.0591304	1	1	1	0	0	0	0	0	0	0	0	0	0	0	1	20	0	0
2022209	Cla10170	2017	Clare	F	10.7	77	adult	0	0.0591304	1	1	1	1	1	0	0	0	0	0	0	0	0	0	0	0	0	0
2022208	Cla10169	2017	Clare	M	8	75	adult	0	0.0591304	0	0	0	0	0	0	0	0	0	0	0	0	0	0	0	0	0	0
2022207	Cla10168	2017	Clare	F	7	73	juv	1	0.0591304	1	1	1	1	1	0	0	0	0	1	15	20	0	0	0	0	0	0
2022206	Cla10167	2017	Clare	M	11.3	77	adult	0	0.0591304	0	0	0	0	0	0	0	0	0	0	0	0	0	0	0	0	0	0
2022205	Cla10166	2017	Clare	F	12.4	76	adult	0	0.0591304	1	1	1	1	8	0	0	0	0	0	0	0	0	0	0	0	0	0
2022204	Cla10165	2017	Clare	M	10.6	80	adult	0	0.0591304	1	1	1	1	18	0	0	0	0	0	0	0	0	0	1	80	0	0
2022203	Cla10164	2017	Clare	F	8.5	77	adult	0	0.0591304	1	1	1	1	16	0	0	0	0	0	0	0	0	0	0	0	0	0
2022202	Cla10163	2017	Clare	M	8.4	77	adult	0	0.0591304	1	1	1	1	54	0	0	0	0	1	36	0	0	0	1	10	0	0
2022201	Cla10163	2017	Clare	F	8.6	74	adult	0	0.0591304	1	1	1	1	1	0	0	0	0	0	0	0	0	0	0	0	1	10
2022200	Cla10163	2017	Clare	M	9.1	79	adult	0	0.0591304	1	1	1	1	44	0	0	0	0	1	0	10	0	0	0	0	0	0
2022199	Cla10162	2017	Clare	F	10.7	78	adult	0	0.0591304	1	1	1	1	73	0	0	0	0	0	0	0	0	0	1	90	0	0
2022198	Cla10161	2017	Clare	M	10.1	79	adult	1	0.0591304	1	1	1	1	71	1	3	0	0	0	0	0	0	0	1	10	0	0
2022197	Cla10160	2017	Clare	F	10.5	80	adult	1	0.0591304	1	1	1	1	52	0	0	0	0	0	0	0	0	0	1	30	0	0
2022196	Cla10159	2017	Clare	F	8.5		adult	0	0.0591304	1	1	1	1	1	0	0	0	0	0	0	0	0	0	0	0	0	0
2022195	Cla10158	2017	Clare	M	8.9	79	adult	0	0.0591304	1	1	1	1	16	0	0	0	0	0	0	0	0	0	1	10	0	0
2022194	Cla10157	2017	Clare	M	8.4	75	adult	0	0.0591304	1	1	1	1	44	0	0	0	0	1	0	20	0	0	0	0	0	0
2022193	Cla10156	2017	Clare	F	7.3	74	juv	1	0.0591304	1	1	1	1	249	0	0	0	0	0	0	0	0	0	1	10	0	0
2022192	Cla10155	2017	Clare	F	8.9	75	adult	0	0.0591304	1	1	1	1	13	0	0	0	0	1	0	10	0	0	1	160	0	0
2022191	Cla10155	2017	Clare	F	8	75	juv	0	0.0591304	0	0	0	0	0	0	0	0	0	0	0	0	0	0	0	0	0	0
2022190	Cla10154	2017	Clare	F	7.6	72	juv	0	0.0591304	0	0	0	0	0	0	0	0	0	0	0	0	0	0	0	0	0	0
2022189	Cla10153	2016	Clare	M	10.6	73	juv	1	0.0681159	1	0	0	0	0	0	0	0	0	0	0	0	0	0	0	0	0	0
2022188	Cla10152	2017	Clare	M	10.8	77	adult	1	0.0591304	1	1	1	1	9	0	0	0	0	0	0	0	0	0	0	0	1	10
2022187	Cla10151	2017	Clare	M	11.3	82	adult	1	0.0591304	1	1	1	1	12	0	0	0	0	0	0	0	0	0	1	10	0	0
2022186	Cla10151	2017	Clare	F	10.2	80	adult	0	0.0591304	1	1	1	1	21	0	0	0	0	0	0	0	0	0	0	0	0	0
2022185	Cla10150	2017	Clare	F	7.6		adult	0	0.0591304	1	1	1	1	5	0	0	0	0	0	0	0	0	0	0	0	0	0
2022184	Cla10149	2017	Clare	F	7.5	77	adult	0	0.0591304	1	1	1	1	98	0	0	0	0	0	0	0	0	0	1	20	0	0
2022183	Cor10148	2017	Cork	F	12.3	80	adult	0	0.0688	0	0	0	0	0	0	0	0	0	0	0	0	0	0	0	0	0	0
2022182	Cor10147	2017	Cork	M	10.3	79	adult	0	0.0688	1	0	0	0	0	0	0	0	0	0	0	0	0	0	0	0	1	90
2022181	Cor10146	2017	Cork	M	9.4	79	adult	0	0.0688	1	1	1	1	15	0	0	0	0	0	0	0	0	0	0	0	0	0
2022180	Cor10145	2017	Cork	M	10.8	79	adult	1	0.0688	1	0	0	0	0	0	0	0	0	0	0	0	0	0	0	0	1	20
2022179	Cor10144	2017	Cork	F	9.9	77	adult	0	0.0688	0	0	0	0	0	0	0	0	0	0	0	0	0	0	0	0	0	0
2022178	Cor10143	2017	Cork	F	8.8		adult	1	0.0688	1	1	1	1	20	0	0	0	0	0	0	0	0	0	1	10	0	0
2022177	Cor10142	2017	Cork	M	9.1	76	adult	0	0.0688	1	1	0	0	0	0	0	0	0	1	11	120	0	0	0	0	0	0
2022176	Cor10141	2017	Cork	F	7.4	79	adult	0	0.0688	1	1	0	0	0	0	0	0	0	1	53	100	0	0	0	0	0	0
2022175	Cor10141	2017	Cork	M	9.1	80	adult	1	0.0688	1	1	0	0	0	0	0	0	0	1	5	220	0	0	0	0	0	0
2022174	Cor10140	2017	Cork	F	13.1	82	adult	0	0.0688	1	1	1	1	7	0	0	0	0	0	0	0	0	0	0	0	0	0
2022173	Cor10139	2017	Cork	F	7.8	79	adult	0	0.0688	1	1	1	1	6	0	0	0	0	0	0	0	0	0	1	10	0	0
2022172	Cor10138	2017	Cork	F	7.3	75	adult	0	0.0688	1	1	1	1	1	0	0	0	0	1	4	30	0	0	0	0	0	0
2022171	Cor10137	2017	Cork	F	7.8	75	juv	1	0.0688	1	1	1	1	5	0	0	0	0	0	0	0	0	0	0	0	0	0
2022170	Cor10136	2017	Cork	F	8.3	75	adult	0	0.0688	1	1	1	1	4	0	0	0	0	0	0	0	0	0	0	0	0	0
2022169	Cor10135	2017	Cork	M	10.1	79	adult	1	0.0688	1	1	1	1	15	0	0	0	0	0	0	0	0	0	1	20	0	0
2022168	Cor10134	2017	Cork	M	8.5	78	adult	0	0.0688	1	1	1	1	67	0	0	0	0	0	0	0	0	0	0	0	0	0
2022167	Wex10133	2017	Wexford	M	10	82	adult	0	0.0583016	1	1	1	1	1	0	0	0	0	0	0	0	0	0	0	0	0	0
2022166	Wex10132	2017	Wexford	M	9.6	82	adult	0	0.0583016	0	0	0	0	0	0	0	0	0	0	0	0	0	0	0	0	0	0
2022165	Wex10131	2017	Wexford	M	11.2	84	adult	0	0.0583016	1	1	1	1	40	0	0	0	0	0	0	0	0	0	0	0	0	0
2022164	Wex10130	2017	Wexford	F	9.2	79	adult	0	0.0583016	0	0	0	0	0	0	0	0	0	0	0	0	0	0	0	0	0	0
2022163	Ker10129	2016	Kerry	M	11.5	78	adult	0	0.0341169	1	1	1	1	91	0	0	0	0	0	0	0	0	0	0	0	0	0
2022162	Ker10128	2017	Kerry	F	8.9	83	adult	0	0.0374454	1	1	1	1	4	0	0	0	0	0	0	0	0	0	0	0	0	0
2022161	Ker10127	2017	Kerry	M	7.9	78	adult	0	0.0374454	1	1	1	1	5	0	0	0	0	0	0	0	0	0	0	0	0	0
2022160	Wex10126	2017	Wexford	M	9.6	80	adult	0	0.0583016	0	0	0	0	0	0	0	0	0	0	0	0	0	0	0	0	0	0
2022159	Wex10126	2017	Wexford	M	13.6	85	adult	0	0.0583016	1	1	1	0	0	0	0	0	0	0	0	0	0	0	1	20	0	0
2022158	Wex10125	2017	Wexford	M	14.2	82	adult	0	0.0583016	1	0	0	0	0	0	0	0	0	0	0	0	0	0	0	0	0	0
2022157	Lim10124	2016	Limerick	F	11.8	81	adult	0	0.0475327	0	0	0	0	0	0	0	0	0	0	0	0	0	0	0	0	0	0
2022156	Cor10123	2017	Cork	M	11		adult	0	0.0688	1	1	1	1	20	0	0	0	0	0	0	0	0	0	1	50	0	0
2022155	Cor10123	2017	Cork	M	10	75	adult	0	0.0688	1	0	0	0	0	0	0	0	0	0	0	0	0	0	0	0	0	0
2022154	Ker10122	2017	Kerry	M	8.5		adult	0	0.0374454	1	1	0	0	0	0	0	0	0	1	27	220	0	0	0	0	0	0
2022153	Ker10121	2017	Kerry	F	7.5	78	adult	0	0.0374454	1	0	0	0	0	0	0	0	0	0	0	0	0	0	0	0	1	10
2022152	Wex10120	2017	Wexford	F	7.6	80	adult	0	0.0583016	1	1	1	0	0	0	0	0	0	1	7	0	0	0	1	10	0	0
2022151	Wex10119	2017	Wexford	M	11.4	82	adult	0	0.0583016	0	0	0	0	0	0	0	0	0	0	0	0	0	0	0	0	0	0
2022150	Wex10118	2017	Wexford	M	9.3	82	adult	0	0.0583016	1	1	0	0	0	0	0	0	0	1	5	20	0	0	0	0	0	0
2022149	Lim10117	2017	Limerick	M	8.8	78	adult	0	0.0439042	1	1	1	1	2	0	0	0	0	1	14	0	0	0	0	0	0	0
2022148	Lim10116	2017	Limerick	F	10	76	adult	0	0.0439042	1	1	1	1	1	0	0	0	0	0	0	0	0	0	1	10	0	0
2022147	Lim10116	2017	Limerick	M	8.7	78	adult	0	0.0439042	1	1	1	0	0	0	0	0	0	1	17	0	0	0	1	90	0	0
2022146	Lim10115	2017	Limerick	M	9.6	76	adult	0	0.0439042	1	1	1	1	9	0	0	0	0	1	0	10	0	0	0	0	0	0
2022145	Lim10115	2017	Limerick	F	10.1	77	adult	0	0.0439042	1	1	1	0	0	0	0	0	0	0	0	0	0	0	1	10	0	0
2022144	Lim10114	2017	Limerick	M	9.4	77	adult	0	0.0439042	1	1	1	1	2	0	0	0	0	0	0	0	0	0	1	20	0	0
2022143	Wex10113	2017	Wexford	M	11.2	79	adult	1	0.0583016	1	1	1	1	1	0	0	0	0	0	0	0	0	0	0	0	0	0
2022142	Wex10112	2017	Wexford	F	13.2	82	adult	0	0.0583016	0	0	0	0	0	0	0	0	0	0	0	0	0	0	0	0	0	0
2022141	Wex10112	2017	Wexford	F	11.5	78	adult	1	0.0583016	1	1	1	1	1	0	0	0	0	0	0	0	0	0	0	0	0	0
2022140	Lim10111	2016	Limerick	F	11.4	77	adult	0	0.0475327	1	1	1	1	3	0	0	0	0	0	0	0	0	0	0	0	0	0
2022139	Lim10110	2017	Limerick	M	10	77	adult	0	0.0439042	1	1	1	0	0	0	0	0	0	0	0	0	0	0	1	90	0	0
2022138	Lim10109	2017	Limerick	M	8.8	78	adult	0	0.0439042	0	0	0	0	0	0	0	0	0	0	0	0	0	0	0	0	0	0
2022137	Ker10108	2017	Kerry	F	8.8	80	adult	0	0.0374454	0	0	0	0	0	0	0	0	0	0	0	0	0	0	0	0	0	0
2022136	Ker10108	2017	Kerry	M	9	78	adult	0	0.0374454	1	1	1	0	0	0	0	0	0	1	0	20	0	0	1	80	0	0
2022135	Ker10107	2017	Kerry	M	7.8	79	adult	0	0.0374454	1	1	1	1	11	0	0	0	0	0	0	0	0	0	0	0	0	0
2022134	Ker10106	2017	Kerry	F		78	adult	0	0.0374454	1	1	1	1	6	0	0	0	0	0	0	0	0	0	0	0	0	0
2022133	Lim10105	2017	Limerick	M	8	77	adult	0	0.0439042	1	1	1	0	0	0	0	0	0	0	0	0	0	0	1	80	0	0
2022132	Ker10104	2017	Kerry	F	7	78	adult	0	0.0374454	1	1	1	1	1	0	0	0	0	0	0	0	0	0	1	70	0	0
2022131	Ker10103	2017	Kerry	F	9.8	79	adult	0	0.0374454	1	1	1	1	5	0	0	0	0	1	0	20	0	0	1	70	0	0
2022130	Ker10102	2017	Kerry	M	7.8	78	adult	1	0.0374454	1	1	1	1	9	0	0	0	0	0	0	0	0	0	0	0	0	0
2022129	Wex10101	2017	Wexford	M	9.7	78	adult	1	0.0583016	1	1	1	1	1	0	0	0	0	0	0	0	0	0	1	10	0	0
2022128	Lim10100	2017	Limerick	M	8.5	76	adult	0	0.0439042	1	1	1	1	6	0	0	0	0	1	5	70	0	0	0	0	0	0
2022127	Lim10099	2017	Limerick	F	11.7	80	adult	0	0.0439042	1	0	0	0	0	0	0	0	0	0	0	0	0	0	0	0	0	0
2022126	Ker10098	2017	Kerry	F	6.5		adult	0	0.0374454	1	1	1	1	1	0	0	0	0	1	46	60	0	0	1	20	0	0
2022125	Ker10098	2017	Kerry	F	6.5		adult	0	0.0374454	1	1	1	1	5	0	0	0	0	1	28	0	0	0	0	0	0	0
2022124	Ker10097	2017	Kerry	F	8	77	adult	0	0.0374454	1	1	1	0	0	0	0	0	0	0	0	0	0	0	1	20	0	0
2022123	Wex10096	2017	Wexford	F	11.8	78	adult	0	0.0583016	1	1	1	1	148	0	0	0	0	0	0	0	0	0	0	0	0	0
2022122	Lim10095	2017	Limerick	F	7.7	75	adult	0	0.0439042	0	0	0	0	0	0	0	0	0	0	0	0	0	0	0	0	0	0
2022121	Wex10094	2017	Wexford	F	8.6	79	adult	0	0.0583016	1	1	1	1	54	0	0	0	0	0	0	0	0	0	0	0	0	0
2022120	Wex10093	2017	Wexford	M	10.4	77	adult	0	0.0583016	0	0	0	0	0	0	0	0	0	0	0	0	0	0	0	0	0	0
2022119	Lim10092	2017	Limerick	F	10.7	77	adult	0	0.0439042	1	1	1	1	1	0	0	0	0	1	3	0	0	0	1	50	0	0
2022118	Wex10091	2017	Wexford	F	7.9		adult	0	0.0583016	0	0	0	0	0	0	0	0	0	0	0	0	0	0	0	0	0	0
2022117	Lim10090	2017	Limerick	F	8.6	80	adult	0	0.0439042	1	1	1	1	67	0	0	0	0	1	7	40	0	0	0	0	0	0
2022116	Lim10089	2017	Limerick	F	9	81	adult	0	0.0439042	0	0	0	0	0	0	0	0	0	0	0	0	0	0	0	0	0	0
2022115	Lim10088	2017	Limerick	M	10.8	82	adult	1	0.0439042	1	1	1	1	14	0	0	0	0	0	0	0	0	0	1	40	0	0
2022114	Lim10087	2017	Limerick	M	7.8	0	adult	0	0.0439042	1	1	0	0	0	0	0	0	0	1	0	10	0	0	0	0	0	0
2022113	Lim10087	2017	Limerick	M	7.7		adult	1	0.0439042	1	1	1	0	0	0	0	0	0	1	0	30	0	0	1	30	0	0
2022112	Lim10087	2017	Limerick	F	6.7		juv	0	0.0439042	1	1	1	0	0	0	0	0	0	1	1	20	0	0	1	20	0	0
2022111	Ker10086	2017	Kerry	M	11.6	80	adult	0	0.0374454	1	1	1	0	0	0	0	0	0	0	0	0	0	0	1	10	0	0
2022110	Ker10086	2017	Kerry	F	12.6	77	adult	0	0.0374454	0	0	0	0	0	0	0	0	0	0	0	0	0	0	0	0	0	0
2022109	Ker10086	2017	Kerry	F	10.2	73	adult	0	0.0374454	1	1	1	0	0	0	0	0	0	0	0	0	0	0	1	10	0	0
2022108	Ker10086	2017	Kerry	M	10.8	77	adult	0	0.0374454	1	1	0	0	0	0	0	0	0	1	2	10	0	0	0	0	0	0
2022107	Ker10086	2017	Kerry	M	9.2	78	adult	0	0.0374454	1	1	0	0	0	0	0	0	0	1	0	10	0	0	0	0	0	0
2022106	Ker10085	2017	Kerry	F	11.2	82	adult	0	0.0374454	1	1	0	0	0	0	0	0	0	1	1	0	0	0	0	0	0	0
2022105	Ker10084	2017	Kerry	M	8.6	74	juv	0	0.0374454	1	1	1	0	0	0	0	0	0	1	26	0	0	0	1	10	0	0
2022104	Ker10083	2017	Kerry	M	10.1	78	adult	0	0.0374454	1	1	0	0	0	0	0	0	0	1	4	30	0	0	0	0	0	0
2022103	Ker10082	2017	Kerry	M	11.1	80	adult	0	0.0374454	1	1	0	0	0	0	0	0	0	1	0	10	0	0	0	0	0	0
2022102	Ker10082	2017	Kerry	F	10.5	73	adult	0	0.0374454	0	0	0	0	0	0	0	0	0	0	0	0	0	0	0	0	0	0
2022101	Ker10082	2017	Kerry	M	9.5	76	adult	0	0.0374454	1	1	1	0	0	0	0	0	0	0	0	0	0	0	1	20	0	0
2022100	Ker10082	2017	Kerry	F	8.2	76	adult	0	0.0374454	1	1	1	0	0	0	0	0	0	0	0	0	0	0	1	60	0	0
2022099	Ker10082	2017	Kerry	M	8.6	77	adult	0	0.0374454	1	1	1	1	2	0	0	0	0	1	3	0	0	0	1	130	0	0
2022098	Lim10081	2017	Limerick	M	9.6	78	adult	1	0.0439042	1	1	1	1	92	0	0	0	0	0	0	0	0	0	0	0	0	0
2022097	Lim10080	2017	Limerick	M	9.7	82	adult	0	0.0439042	1	1	1	0	0	0	0	0	0	1	21	0	0	0	1	540	0	0
2022096	Lim10079	2017	Limerick	M	11.1	81	adult	0	0.0439042	0	0	0	0	0	0	0	0	0	0	0	0	0	0	0	0	0	0
2022095	Lim10078	2017	Limerick	M	10.6	78	adult	1	0.0439042	1	1	1	1	2	0	0	0	0	0	0	0	0	0	0	0	0	0
2022094	Lim10078	2017	Limerick	M	10.2	76	adult	1	0.0439042	1	1	1	0	0	0	0	0	0	0	0	0	0	0	1	90	0	0
2022093	Lim10077	2017	Limerick	M	9	80	adult	0	0.0439042	0	0	0	0	0	0	0	0	0	0	0	0	0	0	0	0	0	0
2022092	Lim10076	2017	Limerick	F	7.5	76	adult	0	0.0439042	1	1	1	1	6	0	0	0	0	0	0	0	0	0	0	0	0	0
2022091	Lim10075	2017	Limerick	F	7.6	75	adult	0	0.0439042	1	1	1	1	350	0	0	0	0	0	0	0	0	0	0	0	0	0
2022090	Lim10075	2017	Limerick	F	5.4		juv	0	0.0439042	1	1	1	1	1	0	0	0	0	0	0	0	0	0	0	0	0	0
2022089	Wic10074	2017	Wicklow	F	11.5	80	adult	0	0.0611741	1	0	0	0	0	0	0	0	0	0	0	0	0	0	0	0	0	0
2022088	Wex10073	2017	Wexford	F	7.2	81	adult	0	0.0583016	1	1	1	1	1	0	0	0	0	1	1	0	0	0	0	0	0	0
2022087	Wex10072	2017	Wexford	M	9.8	82	adult	1	0.0583016	1	1	1	1	1	0	0	0	0	0	0	0	0	0	1	40	0	0
2022086	Wic10071	2017	Wicklow	M	7.6		adult	0	0.0611741	0	0	0	0	0	0	0	0	0	0	0	0	0	0	0	0	0	0
2022085	Wic10070	2017	Wicklow	F	6.8		adult	0	0.0611741	1	1	1	1	51	0	0	0	0	1	0	10	0	0	0	0	0	0
2022084	Wic10069	2017	Wicklow	F	9.6	76	adult	0	0.0611741	1	1	0	0	0	0	0	0	0	1	14	300	0	0	0	0	0	0
2022083	Wic10068	2016	Wicklow	M	12	79	adult	0	0.072521	1	1	1	1	103	0	0	0	0	0	0	0	0	0	0	0	0	0
2022082	Cla10067	2017	Clare	M	8.5	73	juv	0	0.0591304	1	1	1	1	36	0	0	0	0	1	20	0	0	0	1	150	0	0
2022081	Cla10066	2017	Clare	F	9.4	78	adult	0	0.0591304	1	1	1	1	1	0	0	0	0	0	0	0	0	0	0	0	0	0
2022080	Wic10065	2017	Wicklow	M	10.6	77	adult	0	0.0611741	1	1	1	1	2	0	0	0	0	1	26	1000	0	0	0	0	0	0
2022079	Wic10064	2017	Wicklow	F	9	79	adult	0	0.0611741	1	0	0	0	0	0	0	0	0	0	0	0	0	0	0	0	0	0
2022078	Wic10063	2017	Wicklow	M	11.1	80	adult	0	0.0611741	1	1	1	1	2	0	0	0	0	1	3	30	0	0	0	0	1	10
2022077	Dub10062	2017	Dublin	M	8.9		adult	0	0.0227766	1	1	1	1	30	0	0	0	0	0	0	0	0	0	0	0	0	0
2022076	Gal10061	2017	Galway	F	11.2	78	adult	0	0.0461864	1	1	1	1	125	0	0	0	0	1	4	30	0	0	1	10	0	0
2022075	Cla10060	2017	Clare	M	10.8	78	adult	0	0.0591304	1	1	1	1	4	0	0	0	0	0	0	0	0	0	1	150	0	0
2022074	Wic10059	2017	Wicklow	M	10	77	adult	0	0.0611741	1	1	1	1	10	0	0	0	0	0	0	0	0	0	0	0	0	0
2022073	Wic10059	2017	Wicklow	F	8.6	77	adult	1	0.0611741	1	1	1	1	148	0	0	0	0	0	0	0	0	0	0	0	0	0
2022072	Wic10058	2017	Wicklow	M	10.3	78	adult	1	0.0611741	1	1	1	1	11	0	0	0	0	1	0	20	0	0	0	0	0	0
2022071	Wic10058	2017	Wicklow	F	10.6	79	adult	0	0.0611741	1	1	1	1	7	0	0	0	0	0	0	0	0	0	0	0	0	0
2022070	Dub10057	2017	Dublin	M	9.4		adult	0	0.0227766	1	1	1	1	61	0	0	0	0	0	0	0	0	0	0	0	0	0
2022069	Cla10056	2017	Clare	M	7.5		adult	0	0.0591304	1	1	1	1	1	0	0	0	0	0	0	0	0	0	0	0	0	0
2022068	Dub10055	2017	Dublin	F	8.9	78	adult	0	0.0227766	1	1	1	1	175	0	0	0	0	0	0	0	0	0	0	0	0	0
2022067	Dub10054	2017	Dublin	M	9.3	81	adult	0	0.0227766	1	1	1	1	1	0	0	0	0	0	0	0	0	0	0	0	0	0
2022066	Cla10053	2017	Clare	F	9.6	75	adult	0	0.0591304	1	1	1	1	49	0	0	0	0	0	0	0	0	0	0	0	0	0
2022065	Dub10052	2017	Dublin	M	9.8	78	adult	1	0.0227766	1	1	1	1	177	0	0	0	0	1	19	730	0	0	0	0	0	0
2022064	Dub10051	2017	Dublin	M	9.5	77	adult	1	0.0227766	1	1	1	1	120	0	0	0	0	0	0	0	0	0	1	30	0	0
2022063	Dub10050	2016	Dublin	F	8.3	75	juv	0	0.0281996	1	1	1	1	11	0	0	0	0	1	19	20	0	0	0	0	0	0
2022062	Dub10049	2016	Dublin	M	10	80	adult	0	0.0281996	1	1	1	0	0	0	0	0	0	0	0	0	0	0	1	10	0	0
2022061	Dub10048	2017	Dublin	F	9.5	78	adult	0	0.0227766	1	1	1	1	1	0	0	0	0	0	0	0	0	0	1	10	0	0
2022060	Dub10047	2017	Dublin	M	9.2	75	adult	1	0.0227766	1	1	1	1	199	0	0	0	0	0	0	0	0	0	0	0	0	0
2022059	Dub10046	2017	Dublin	F	9.2	79	adult	1	0.0227766	1	1	1	1	5	0	0	0	0	0	0	0	0	0	0	0	0	0
2022058	Dub10046	2017	Dublin	F	10.3	79	adult	0	0.0227766	1	1	1	1	7	0	0	1	1	0	0	0	0	0	0	0	0	0
2022057	Dub10045	2017	Dublin	M	7.6	78	adult	0	0.0227766	0	0	0	0	0	0	0	0	0	0	0	0	0	0	0	0	0	0
2022056	Wic10044	2017	Wicklow	M	8.6	80	adult	0	0.0611741	1	1	1	1	18	0	0	0	0	0	0	0	0	0	0	0	0	0
2022055	Wic10043	2017	Wicklow	F	8.2	74	adult	0	0.0611741	1	1	1	1	61	0	0	0	0	0	0	0	0	0	1	10	0	0
2022054	Wic10042	2017	Wicklow	F	7	71	adult	0	0.0611741	1	1	1	1	79	0	0	0	0	0	0	0	0	0	0	0	0	0
2022053	Wic10042	2017	Wicklow	M	8.7	75	adult	0	0.0611741	1	1	1	1	35	0	0	0	0	0	0	0	0	0	0	0	0	0
2022052	Wic10041	2017	Wicklow	M	9.3	79	adult	0	0.0611741	1	1	1	0	0	0	0	0	0	0	0	0	0	0	1	20	0	0
2022051	Dub10040	2017	Dublin	F	8.7	78	adult	0	0.0227766	1	1	1	1	2	0	0	0	0	1	4	20	0	0	0	0	0	0
2022050	Wic10039	2017	Wicklow	F	9.3	77	adult	0	0.0611741	1	1	1	1	11	0	0	0	0	0	0	0	0	0	0	0	0	0
2022049	Cla10038	2016	Clare	M	9.9	77	adult	0	0.0681159	1	1	1	1	7	0	0	0	0	0	0	0	0	0	1	80	1	20
2022048	Wic10037	2017	Wicklow	F	10	79	adult	0	0.0611741	1	1	1	1	2	0	0	0	0	0	0	0	0	0	1	10	0	0
2022047	Dub10037	2016	Dublin	M	11.6	81	adult	0	0.0281996	1	1	1	1	1	0	0	0	0	1	2	0	0	0	0	0	1	20
2022046	Wic10036	2017	Wicklow	F	7.8	73	adult	0	0.0611741	1	1	1	1	1	0	0	0	0	0	0	0	0	0	0	0	0	0
2022045	Wic10036	2017	Wicklow	F	8	79	adult	0	0.0611741	1	1	1	0	0	0	0	0	0	0	0	0	0	0	1	80	0	0
2022044	Wic10035	2017	Wicklow	F	8.9	78	adult	0	0.0611741	1	1	1	1	2	0	0	0	0	1	2	90	0	0	0	0	0	0
2022043	Gal10034	2017	Galway	F	7.2	74	adult	1	0.0461864	1	1	1	1	22	0	0	0	0	0	0	0	0	0	0	0	0	0
2022042	Dub10033	2016	Dublin	F	9.9	79	adult	1	0.0281996	0	0	0	0	0	0	0	0	0	0	0	0	0	0	0	0	0	0
2022041	Gal10032	2017	Galway	F	12.5	79	adult	0	0.0461864	1	1	1	1	40	0	0	0	0	0	0	0	0	0	0	0	0	0
2022040	Gal10032	2017	Galway	M	7.7	74	juv	0	0.0461864	1	1	1	1	3	0	0	0	0	1	39	250	1	6	0	0	1	20
2022039	Gal10031	2017	Galway	M	6.8	82	adult	0	0.0461864	1	1	1	1	139	0	0	0	0	1	1	30	0	0	0	0	0	0
2022038	Wic10030	2017	Wicklow	F	7.2	74	adult	1	0.0611741	1	1	1	1	1	0	0	0	0	0	0	0	0	0	0	0	0	0
2022037	Wic10029	2017	Wicklow	M	12.1	77	adult	0	0.0611741	1	1	0	0	0	0	0	0	0	1	4	0	0	0	0	0	0	0
2022036	Gal10028	2017	Galway	M	8.7	80	adult	0	0.0461864	0	0	0	0	0	0	0	0	0	0	0	0	0	0	0	0	0	0
2022035	Mea10027	2017	Meath	F	8.3	80	adult	0	0.087959	1	1	1	1	22	0	0	0	0	1	3	60	0	0	0	0	1	10
2022034	Gal10026	2017	Galway	F	7.6	78	adult	0	0.0461864	1	1	1	1	1	0	0	0	0	1	0	20	0	0	0	0	1	10
2022033	Gal10025	2017	Galway	F	8.6	77	adult	0	0.0461864	1	1	1	1	16	0	0	0	0	0	0	0	0	0	1	10	1	60
2022032	Gal10024	2017	Galway	F	9.8	77	adult	0	0.0461864	1	1	1	1	91	0	0	0	0	0	0	0	0	0	0	0	0	0
2022031	Gal10024	2017	Galway	M	9.4	79	adult	0	0.0461864	1	1	1	1	7	0	0	1	2	0	0	0	0	0	1	50	0	0
2022030	Mea10023	2017	Meath	M	9.4	82	adult	0	0.087959	0	0	0	0	0	0	0	0	0	0	0	0	0	0	0	0	0	0
2022029	Mea10023	2017	Meath	F	11.4	78	adult	0	0.087959	0	0	0	0	0	0	0	0	0	0	0	0	0	0	0	0	0	0
2022028	Mea10023	2017	Meath	M	9.4	79	adult	0	0.087959	0	0	0	0	0	0	0	0	0	0	0	0	0	0	0	0	0	0
2022027	Gal10022	2017	Galway	M	9.2	78	adult	0	0.0461864	1	1	1	1	21	0	0	0	0	0	0	0	0	0	1	20	0	0
2022026	Gal10021	2017	Galway	F	8.1	78	adult	0	0.0461864	1	1	1	1	42	0	0	0	0	0	0	0	0	0	1	170	0	0
2022025	Gal10020	2017	Galway	M	9.4	78	adult	0	0.0461864	1	1	1	1	22	0	0	0	0	0	0	0	0	0	0	0	0	0
2022024	Gal10020	2017	Galway	F	8.4	74	juv	0	0.0461864	1	1	1	1	6	0	0	0	0	0	0	0	0	0	0	0	0	0
2022023	Gal10019	2017	Galway	M	8.8	77	adult	0	0.0461864	1	1	1	1	500	0	0	0	0	0	0	0	0	0	0	0	0	0
2022022	Mea10018	2017	Meath	F	10.5	80	adult	0	0.087959	1	1	1	1	2	0	0	0	0	0	0	0	0	0	0	0	0	0
2022021	Mea10017	2017	Meath	F	9.8	78	adult	1	0.087959	1	1	1	1	8	0	0	0	0	0	0	0	0	0	0	0	0	0
2022020	Gal10016	2017	Galway	M	8.2	73	juv	1	0.0461864	1	1	1	1	27	0	0	0	0	1	1	30	0	0	0	0	0	0
2022019	Mea10015	2017	Meath	F	9.5	77	adult	0	0.087959	1	1	1	0	0	0	0	0	0	0	0	0	0	0	1	30	0	0
2022018	Mea10015	2017	Meath	F	9.1	78	adult	0	0.087959	0	0	0	0	0	0	0	0	0	0	0	0	0	0	0	0	0	0
2022017	Mea10015	2017	Meath	F	8.2	77	adult	0	0.087959	1	1	1	0	0	0	0	0	0	0	0	0	0	0	1	60	0	0
2022016	Mea10015	2017	Meath	F	6.9	76	adult	0	0.087959	1	1	1	0	0	0	0	1	2	1	2	20	0	0	1	50	0	0
2022014	Mea10014	2017	Meath	M	11	77	adult	0	0.087959	1	1	1	1	3	0	0	0	0	0	0	0	0	0	0	0	1	30
2022013	Mea10013	2017	Meath	F	8.5	77	adult	0	0.087959	1	1	1	1	64	0	0	0	0	0	0	0	0	0	0	0	0	0
2022012	Mea10012	2017	Meath	M	9.3	80	adult	0	0.087959	1	1	1	1	8	0	0	0	0	0	0	0	0	0	0	0	0	0
2022011	Mea10011	2017	Meath	M	10.4	78	adult	0	0.087959	1	1	0	0	0	0	0	0	0	1	2	0	0	0	0	0	0	0
2022010	Mea10010	2017	Meath	M	10	77	adult	0	0.087959	1	0	0	0	0	0	0	0	0	0	0	0	0	0	0	0	0	0
2022009	Mea10009	2017	Meath	F	7.5	81	adult	0	0.087959	1	1	1	1	7	0	0	0	0	0	0	0	0	0	0	0	0	0
2022008	Sli10008	2017	Sligo	M	11.5	80	adult	1	0.0571273	1	1	1	1	153	0	0	0	0	0	0	0	0	0	0	0	0	0
2022007	Sli10007	2017	Sligo	F	9.4	74	adult	0	0.0571273	1	1	1	1	118	0	0	0	0	0	0	0	0	0	0	0	0	0
2022006	Sli10006	2016	Sligo	M	11.4	80	adult	0	0.0500544	1	1	1	1	214	0	0	0	0	1	2	0	0	0	0	0	0	0
2022005	Sli10005	2017	Sligo	F	9.5	78	adult	1	0.0571273	1	1	1	1	30	0	0	0	0	0	0	0	0	0	0	0	0	0
2022004	Sli10004	2017	Sligo	F	9.4	78	adult	0	0.0571273	1	1	1	1	104	0	0	0	0	0	0	0	0	0	0	0	0	0
2022003	Sli10003	2017	Sligo	F	9.1	79	adult	0	0.0571273	1	1	1	1	21	0	0	0	0	0	0	0	0	0	1	360	0	0
2022002	Sli10002	2017	Sligo	F	6.3	76	adult	0	0.0571273	1	1	1	1	193	0	0	0	0	0	0	0	0	0	0	0	0	0
2022001	Don10001	2016	Donegal	F	11	76	adult	0	0.0240691	1	1	1	1	46	0	0	0	0	0	0	0	0	0	0	0	0	0
