# Supplementary material for: An investigation of Mycobacterium bovis and helminth coinfection in the European badger Meles meles
Source: Int J Parasitol Parasites Wildl. 2022 Nov 10;19:311–6. doi: 10.1016/j.ijppaw.2022.11.001 (PMC9700262; doi:10.1016/j.ijppaw.2022.11.001)
Supplement: Multimedia component 3 [file mmc3.xlsx]

## Sheet: data from 1000 runs
dataset ID	hook in C1	gender in C1	TB in C1	AICc for C1	hook in C2	gender in C2	AICc for C2	hook in C3	AICc for C3
93	0.0077744	0.0612697	0.345448	196.201	0.0108285	0.0734147	195.031	0.0174763	196.304
45	0.00796742	0.0836124	0.397713	200.102	0.0106141	0.0915052	198.752	0.0177239	199.634
811	0.00840468	0.0523164	0.297747	202.524	0.0122863	0.0629086	201.552	0.0202553	203.08
412	0.00881048	0.118513	0.402873	197.265	0.0115593	0.130229	195.9	0.0162746	196.192
784	0.00922506	0.0792349	0.467498	193.477	0.0115071	0.0856425	191.936	0.0173237	192.935
785	0.00939424	0.0828393	0.336393	196.698	0.0130854	0.095612	195.562	0.0181883	196.382
833	0.00956123	0.121713	0.42894	200.432	0.0122455	0.131479	198.991	0.0145584	199.271
524	0.00956197	0.0618237	0.339262	196.574	0.0132475	0.0716236	195.426	0.0220967	196.742
688	0.0103143	0.113036	0.318605	197.383	0.0145866	0.133762	196.319	0.0201164	196.568
369	0.0105111	0.043142	0.324786	202.581	0.01487	0.0491093	201.491	0.0250027	203.453
912	0.0109985	0.124052	0.402233	194.323	0.0144883	0.138535	192.959	0.0191771	193.146
217	0.0111991	0.0848167	0.332934	197.181	0.015679	0.098889	196.058	0.0233939	196.823
755	0.0112406	0.100028	0.424562	197.732	0.0144111	0.109821	196.303	0.0239481	196.875
191	0.0112424	0.0649684	0.357855	196.848	0.0151262	0.0731986	195.632	0.0247094	196.909
537	0.0115474	0.0269053	0.277065	201.936	0.0172095	0.0308951	201.063	0.0326448	203.904
909	0.0117036	0.207504	0.559158	205.221	0.0137119	0.225358	203.491	0.0185865	202.935
543	0.0117894	0.108444	0.33372	200.614	0.0162306	0.126208	199.489	0.0201095	199.835
655	0.0118402	0.10735	0.405311	197.807	0.0155307	0.121711	196.433	0.0234691	196.836
183	0.0120761	0.0689305	0.245525	203.359	0.0185084	0.0814573	202.659	0.0297068	203.743
126	0.0122326	0.100014	0.457112	194.317	0.0154316	0.110274	192.802	0.0222449	193.379
853	0.0127489	0.120929	0.549999	204.507	0.0150427	0.13341	202.794	0.0201289	203.057
714	0.0128124	0.0874813	0.360709	200.88	0.0175219	0.0991233	199.652	0.0274321	200.399
528	0.0128767	0.0611773	0.355784	193.957	0.0178148	0.0740899	192.748	0.0314959	193.997
8	0.0129376	0.098278	0.318995	200.929	0.0181414	0.115754	199.864	0.0269181	200.354
339	0.0132665	0.0560148	0.266524	203.155	0.0194067	0.0682648	202.337	0.0299868	203.751
753	0.0133495	0.0846168	0.397745	197.429	0.0175204	0.0928166	196.079	0.0252203	196.949
149	0.013632	0.0865224	0.342361	197.561	0.0189891	0.0985675	196.402	0.0285667	197.173
401	0.0136379	0.058975	0.413605	207.046	0.0178531	0.0676933	205.648	0.0325597	207.062
806	0.0137089	0.137457	0.691859	198.407	0.0147486	0.144453	196.492	0.0206877	196.619
360	0.0137665	0.134902	0.725993	198.245	0.0145167	0.140315	196.295	0.0191473	196.468
730	0.0139227	0.050554	0.425881	193.522	0.017974	0.0557897	192.09	0.0292048	193.867
751	0.0140506	0.050646	0.323841	197.013	0.0196512	0.0596266	195.927	0.0358332	197.564
434	0.0141264	0.0619735	0.85756	200.522	0.0137511	0.0628537	198.481	0.0219416	200
19	0.0142801	0.132429	0.555732	208.085	0.016678	0.138828	206.361	0.0243166	206.552
280	0.0143113	0.0852242	0.310664	200.903	0.0205063	0.0979786	199.873	0.0322454	200.661
860	0.0144378	0.035758	0.242582	202.642	0.0222029	0.0427594	201.961	0.0390422	204.208
28	0.0145471	0.0468108	0.269417	202.922	0.0212982	0.0555005	202.09	0.0321462	203.867
433	0.0147315	0.13308	0.582403	207.995	0.0169161	0.142313	206.226	0.0219989	206.376
548	0.0147344	0.12333	0.402302	201.441	0.0188735	0.138188	200.077	0.0259681	200.279
773	0.0147591	0.194744	0.69796	202.158	0.0158825	0.204879	200.236	0.0197934	199.816
81	0.0149056	0.190848	0.587219	205.399	0.0170893	0.205942	203.622	0.0217056	203.198
457	0.0156253	0.0845688	0.624836	201.475	0.0174684	0.0890798	199.642	0.0304075	200.57
151	0.015637	0.0718942	0.489008	207.363	0.0192377	0.0782361	205.773	0.0303362	206.933
354	0.015826	0.0290552	0.393106	202.748	0.0210423	0.0336333	201.412	0.0365938	204.097
285	0.0158513	0.043036	0.247809	203.02	0.0236686	0.0513063	202.307	0.0385441	204.192
5	0.0160621	0.14886	0.436852	198.83	0.0206638	0.167807	197.368	0.02997	197.261
620	0.0160807	0.178216	0.686497	205.432	0.0173874	0.18547	203.522	0.0223906	203.256
362	0.0161638	0.0762119	0.235594	203.979	0.0247341	0.0945291	203.34	0.0383178	204.172
658	0.0163158	0.0964441	0.329253	201.17	0.0224275	0.111697	200.062	0.0313681	200.609
825	0.0163577	0.124722	0.337343	198.404	0.022994	0.142347	197.264	0.0329785	197.414
295	0.0164815	0.197458	0.39101	195.629	0.0213619	0.223282	194.3	0.0275185	193.756
87	0.0167182	0.165048	0.535309	208.474	0.0196073	0.180496	206.788	0.0246206	206.566
839	0.0167287	0.072417	0.469827	204.417	0.0207408	0.0808761	202.871	0.0336939	203.967
760	0.0167789	0.0938048	0.578666	201.557	0.0192686	0.100999	199.794	0.0295896	200.51
966	0.0168058	0.0856095	0.250898	204.096	0.0250915	0.101503	203.365	0.036225	204.077
307	0.0168129	0.156257	0.594702	202.214	0.019128	0.166905	200.426	0.0264274	200.319
924	0.0168615	0.0832993	0.601388	201.219	0.0192162	0.0879501	199.42	0.0272954	200.389
516	0.0169914	0.0687722	0.488179	190.85	0.0206783	0.0754381	189.262	0.0301179	190.498
287	0.0170425	0.112273	0.300231	204.796	0.0243048	0.132303	203.813	0.0361078	204.076
161	0.0171631	0.102029	0.558594	201.596	0.0200314	0.111908	199.867	0.0279082	200.412
61	0.0172502	0.0429263	0.591163	200.242	0.0196933	0.0461338	198.459	0.030119	200.556
12	0.0173472	0.0552684	0.266307	203.674	0.025619	0.0652876	202.859	0.041555	204.322
310	0.0174712	0.116088	0.59941	201.822	0.0198911	0.123983	200.026	0.0276867	200.403
130	0.0175137	0.0483665	0.480711	206.965	0.0218371	0.0519028	205.393	0.0369394	207.268
218	0.017556	0.0506779	0.465571	200.631	0.0221661	0.0551315	199.095	0.0363327	200.876
486	0.0175957	0.141087	0.607517	199.122	0.0199805	0.151745	197.314	0.0317938	197.365
569	0.0176686	0.0922669	0.409027	201.465	0.0226763	0.100692	200.081	0.0350881	200.802
891	0.0178468	0.0883321	0.370551	201.463	0.0240288	0.100388	200.201	0.0374986	200.926
157	0.017954	0.0699292	0.277335	203.934	0.0259813	0.0815108	203.061	0.0376273	204.142
53	0.0180091	0.060991	0.286961	197.56	0.0264612	0.0714402	196.639	0.0452091	197.96
867	0.0180524	0.0717479	0.263713	200.845	0.0268056	0.0848767	200.043	0.0402099	201.048
419	0.0181206	0.0472131	0.395327	196.94	0.0240729	0.0509516	195.598	0.0353821	197.546
129	0.0181251	0.123817	0.567242	205.279	0.020979	0.132175	203.535	0.0312265	203.815
256	0.0181679	0.0289182	0.376994	196.027	0.0245449	0.0327531	194.745	0.0340924	197.492
976	0.0181853	0.0701968	0.628335	201	0.020379	0.073979	199.162	0.0277837	200.398
185	0.0183192	0.128684	0.383349	198.668	0.0243592	0.144626	197.364	0.0344523	197.49
204	0.018324	0.130267	0.596216	202.06	0.0208801	0.139173	200.269	0.0286174	200.46
746	0.0184721	0.0724502	0.291537	200.959	0.0265542	0.081839	200.016	0.0412773	201.083
402	0.0187187	0.0510034	0.261963	203.597	0.0281013	0.057239	202.804	0.0464194	204.497
915	0.0190225	0.0923023	0.4061	198.049	0.0245829	0.0998848	196.674	0.0331187	197.419
410	0.0190235	0.109389	0.300859	201.715	0.0270804	0.124682	200.728	0.0414933	201.098
41	0.0191294	0.147159	0.267485	205.02	0.0277379	0.169816	204.197	0.0357683	204.066
228	0.0191417	0.0572567	0.264155	200.755	0.0290465	0.0725413	199.95	0.0454886	201.251
255	0.0191425	0.0821309	0.484372	204.828	0.0234675	0.0914311	203.248	0.0375351	204.137
742	0.0191739	0.0754232	0.658152	210.965	0.0210752	0.0786987	209.088	0.0339259	210.222
969	0.0191788	0.0833738	0.551932	198.254	0.0225785	0.0898525	196.537	0.0337779	197.464
55	0.0191878	0.139197	0.679795	198.988	0.0208251	0.147232	197.086	0.0288955	197.182
479	0.0193564	0.0878279	0.348713	201.538	0.0263089	0.102728	200.354	0.0401603	201.041
646	0.0195026	0.0898175	0.330047	198.213	0.027139	0.102588	197.102	0.040593	197.783
10	0.0195242	0.108235	0.295855	201.699	0.0273516	0.124101	200.736	0.0420635	201.113
260	0.0195732	0.112176	0.512748	202.135	0.0236665	0.123424	200.494	0.0365137	200.88
88	0.0197765	0.0765572	0.586408	201.664	0.0227572	0.0825187	199.889	0.0385623	200.969
795	0.0198229	0.098556	0.479172	208.294	0.0246392	0.107614	206.725	0.038208	207.33
314	0.0198703	0.10327	0.647941	205.001	0.0220029	0.105006	203.138	0.0303689	203.773
625	0.0198939	0.0625475	0.300987	200.92	0.0289095	0.0702276	199.934	0.046772	201.292
698	0.0199282	0.098083	0.387205	201.675	0.026377	0.10805	200.359	0.038316	200.961
388	0.019974	0.0773532	0.712221	207.888	0.0213478	0.0804559	205.952	0.0327893	207.063
447	0.0200693	0.0342368	0.366735	193.457	0.0273288	0.0389545	192.209	0.045762	194.632
282	0.0200879	0.118754	0.322944	201.666	0.0275386	0.13449	200.584	0.0356828	200.828
297	0.0201851	0.0737412	0.650365	201.583	0.022267	0.0771048	199.716	0.036625	200.886
643	0.0202244	0.0687968	0.397325	194.316	0.0266302	0.0759979	192.967	0.0355016	194.197
756	0.0202851	0.134374	0.595521	202.391	0.0231194	0.142894	200.601	0.0338871	200.751
828	0.0202851	0.113272	0.311797	204.959	0.028475	0.129228	203.924	0.0394927	204.224
947	0.0202953	0.0516814	0.443835	207.349	0.0255222	0.0582083	205.868	0.0435324	207.541
242	0.0203995	0.0534622	0.300151	204.057	0.0290786	0.0611521	203.073	0.0507645	204.652
392	0.0204457	0.143388	0.544751	205.506	0.0240248	0.15305	203.802	0.0311621	203.832
23	0.0204933	0.0496513	0.196541	206.487	0.0330767	0.0589801	206.118	0.0495344	207.765
615	0.0205356	0.0918269	0.28737	201.465	0.0295267	0.113108	200.542	0.0410611	201.069
462	0.0205473	0.0668696	0.418554	194.666	0.0266767	0.0730337	193.254	0.0433869	194.526
267	0.020574	0.0529282	0.414216	197.392	0.0267294	0.0566369	195.993	0.0398705	197.752
942	0.0207506	0.0811271	0.286416	204.411	0.0299055	0.093297	203.492	0.0423729	204.344
959	0.0209024	0.0484256	0.447239	200.65	0.0261399	0.0530087	199.16	0.0395284	201.008
109	0.0209598	0.050884	0.421819	200.865	0.027221	0.0575717	199.444	0.0427951	201.148
734	0.0209756	0.104488	0.617276	198.995	0.0236811	0.111369	197.173	0.0393707	197.722
832	0.0209866	0.121668	0.501024	198.925	0.0254959	0.133402	197.308	0.0357327	197.561
662	0.0210097	0.0988397	0.607224	201.973	0.0237705	0.104602	200.166	0.0355261	200.822
193	0.0210174	0.0920928	0.284636	201.471	0.0297093	0.107427	200.562	0.0435286	201.174
571	0.0210506	0.0528325	0.404348	197.482	0.0274059	0.0564105	196.113	0.0423651	197.841
275	0.0212275	0.119393	0.276361	208.137	0.0307118	0.138006	207.268	0.04156	207.467
439	0.0212337	0.0412713	0.323802	200.296	0.0304983	0.0445101	199.21	0.0491615	201.371
750	0.0213694	0.0848477	0.345856	198.225	0.0292496	0.0936859	197.052	0.0432864	197.883
866	0.0214832	0.0656986	0.452242	201.111	0.0267729	0.0709476	199.608	0.0380457	200.945
247	0.021605	0.0512773	0.391149	210.386	0.0284586	0.0582096	209.057	0.0460454	210.737
525	0.0216223	0.185837	0.882596	202.805	0.0210919	0.188197	200.754	0.0284778	200.463
485	0.0216546	0.155756	0.291209	202.33	0.0304336	0.186498	201.388	0.0417403	201.111
790	0.0216695	0.297507	0.713713	203.495	0.023108	0.309028	201.557	0.0303574	200.553
564	0.0218212	0.0653305	0.502152	201.199	0.0263146	0.0698979	199.58	0.0379855	200.943
159	0.0218693	0.075813	0.626673	201.706	0.0244685	0.081275	199.871	0.0382239	200.95
430	0.0219157	0.14908	0.274325	205.391	0.0310341	0.17907	204.533	0.0416127	204.321
440	0.0223408	0.0332025	0.368797	196.808	0.0302777	0.0382086	195.553	0.0471408	198.022
720	0.0223642	0.177668	0.379182	202.624	0.0296745	0.197835	201.334	0.0385216	200.967
394	0.0224587	0.166737	0.407926	196.109	0.0291274	0.189798	194.728	0.0405596	194.427
939	0.0224917	0.0525339	0.500215	207.403	0.0273256	0.0568832	205.788	0.0422803	207.5
889	0.0225136	0.129603	0.38968	199.005	0.0291103	0.14428	197.68	0.0415029	197.809
219	0.02258	0.12281	0.572518	205.538	0.0261987	0.131581	203.785	0.0357042	204.055
221	0.0226349	0.163858	0.781216	205.889	0.0233433	0.169594	203.893	0.0300696	203.764
446	0.0228491	0.109337	0.597079	208.434	0.0260596	0.114887	206.642	0.0342812	207.136
794	0.0230524	0.106689	0.721501	205.444	0.0245415	0.110516	203.498	0.0360668	204.069
802	0.0230608	0.0598526	0.444244	204.328	0.0289944	0.0657613	202.846	0.0418157	204.324
783	0.0230621	0.0335313	0.275988	200.165	0.0332889	0.0401804	199.298	0.0595191	201.692
556	0.0230846	0.0700394	0.704881	198.262	0.0246942	0.0731656	196.333	0.0367039	197.609
636	0.0232168	0.170679	0.626517	202.94	0.0260832	0.179874	201.105	0.0367644	200.883
390	0.0232877	0.061533	0.284743	207.481	0.0338703	0.0683255	206.57	0.0557532	207.964
195	0.0234637	0.0772319	0.451588	194.926	0.0293442	0.0821421	193.425	0.042459	194.493
602	0.0234823	0.168522	0.375421	199.337	0.0310068	0.190407	198.06	0.0403783	197.758
455	0.0235155	0.0988953	0.342763	202.02	0.0321456	0.113838	200.859	0.0492234	201.377
741	0.023538	0.0586212	0.406311	191.168	0.0308601	0.0659377	189.792	0.0469263	191.262
382	0.0235607	0.172474	0.566216	209.241	0.0271626	0.184324	207.499	0.0365883	207.246
426	0.0235662	0.250209	0.67618	203.333	0.0256772	0.263991	201.435	0.0321212	200.648
538	0.0236138	0.0786971	0.288718	204.604	0.0331284	0.0873586	203.674	0.0503985	204.638
121	0.0236274	0.115643	0.290661	198.72	0.0336317	0.14157	197.782	0.0447104	197.94
626	0.0236727	0.181431	0.592828	203.186	0.0270602	0.193852	201.4	0.0411541	201.076
657	0.0236825	0.124331	0.80876	195.753	0.023903	0.127455	193.739	0.0332424	194.077
964	0.0236945	0.0838799	0.400667	201.81	0.0307231	0.0908021	200.452	0.048133	201.344
179	0.0237033	0.0624739	0.290032	204.235	0.0333905	0.0686742	203.299	0.0517082	204.674
175	0.0237291	0.0329903	0.329402	196.798	0.0325479	0.0364902	195.69	0.0535545	198.244
480	0.0237299	0.139069	0.295102	208.516	0.0331363	0.154533	207.556	0.0443224	207.576
679	0.0237321	0.0398839	0.612163	207.367	0.026912	0.0418449	205.552	0.0508854	207.812
329	0.0237572	0.192793	0.567558	203.204	0.027648	0.209777	201.46	0.039439	201.007
353	0.0238257	0.239629	0.679055	200.069	0.0259448	0.251517	198.168	0.0334152	197.447
539	0.0238716	0.197691	0.628858	206.242	0.0266218	0.205989	204.403	0.0340407	203.979
901	0.0239183	0.101964	0.502147	205.423	0.0290853	0.110204	203.804	0.0430916	204.38
35	0.0240107	0.0973965	0.756403	195.472	0.0248356	0.10134	193.496	0.0356918	194.212
892	0.0240136	0.0802408	0.510637	205.093	0.0291162	0.0879365	203.456	0.043831	204.409
819	0.0240479	0.103807	0.669252	202.063	0.0263225	0.108131	200.173	0.0344429	200.773
551	0.0240579	0.0951222	0.593868	202.378	0.0275293	0.101231	200.59	0.0471526	201.304
936	0.0241745	0.211152	0.606481	206.498	0.0273798	0.226279	204.691	0.0373903	204.129
808	0.0242464	0.116754	0.468272	211.918	0.029639	0.126359	210.376	0.0458045	210.723
896	0.0242499	0.0593944	0.298146	197.891	0.0345028	0.0704266	196.918	0.0540243	198.261
227	0.0242851	0.029187	0.426487	196.333	0.0311932	0.0306338	194.899	0.0405131	197.768
111	0.024347	0.180034	0.618998	206.265	0.0272825	0.188964	204.44	0.0376785	204.146
622	0.0244195	0.0966425	0.529097	198.717	0.0290865	0.102435	197.042	0.0393571	197.724
572	0.0246481	0.116615	0.409138	214.783	0.031799	0.127256	213.398	0.0447855	213.723
393	0.0247087	0.0450411	0.390102	197.223	0.032468	0.0485876	195.897	0.0444716	197.928
460	0.0247325	0.105372	0.799453	195.514	0.0251473	0.108288	193.506	0.0338279	194.111
831	0.024779	0.109421	0.269552	208.178	0.0353751	0.132405	207.346	0.0452349	207.61
933	0.0249432	0.0501564	0.29492	200.875	0.0359754	0.0584527	199.918	0.056133	201.594
624	0.0249626	0.0453773	0.323103	207.259	0.0343032	0.0525973	206.176	0.0581519	208.027
775	0.0250112	0.0372589	0.30127	199.938	0.0352653	0.0418456	198.949	0.0458077	201.261
847	0.0250199	0.0799678	0.64066	202.126	0.0278214	0.0836838	200.272	0.047162	201.304
16	0.0253621	0.0558528	0.250473	204.04	0.0375839	0.0653004	203.312	0.0545602	204.772
338	0.0254356	0.109888	0.798557	199.02	0.0258438	0.112097	197.012	0.035359	197.546
39	0.0254404	0.0881209	0.310107	198.466	0.0367617	0.102542	197.439	0.0499157	198.119
633	0.0254412	0.0974655	0.755371	205.463	0.0266215	0.100577	203.487	0.0385228	204.194
879	0.0254601	0.188403	0.551684	209.5	0.0299486	0.197748	207.784	0.0403891	207.416
800	0.0254616	0.144446	0.618932	206.071	0.0286336	0.15457	204.247	0.0403747	204.263
957	0.0254617	0.0418799	0.495455	190.813	0.0312603	0.0456053	189.209	0.0491858	191.331
336	0.0254661	0.0816702	0.495317	195.141	0.0312146	0.0896381	193.537	0.0413387	194.456
424	0.0256352	0.0282237	0.310762	199.817	0.0368007	0.0319579	198.787	0.0561135	201.598
535	0.0256567	0.108402	0.558282	208.797	0.0300565	0.112244	207.069	0.0450379	207.603
381	0.0257109	0.12101	0.505284	205.871	0.0311431	0.131788	204.245	0.046771	204.514
703	0.0257863	0.222561	0.665407	200.079	0.028195	0.235455	198.194	0.0359493	197.567
768	0.0257929	0.0258514	0.265397	199.74	0.038279	0.0301369	198.929	0.0631056	201.796
22	0.0257949	0.0370109	0.427848	203.851	0.0327516	0.0420644	202.413	0.0519798	204.688
173	0.0258318	0.0787849	0.693768	208.345	0.0278823	0.081222	206.427	0.0427777	207.523
452	0.0258734	0.165718	0.514142	206.003	0.0307465	0.177314	204.358	0.0381362	204.16
52	0.0260243	0.14156	0.649464	199.665	0.0288254	0.147265	197.799	0.0438403	197.897
576	0.0260318	0.136884	0.634128	199.659	0.0290087	0.14581	197.813	0.0445487	197.927
702	0.0261183	0.226507	0.633837	206.52	0.0291036	0.239332	204.675	0.0350611	204.023
591	0.0262203	0.0688361	0.691265	201.43	0.0283823	0.0705604	199.516	0.0360549	200.859
148	0.0262956	0.109655	0.61688	205.663	0.0297704	0.116035	203.842	0.0419144	204.332
927	0.0263034	0.0362643	0.393079	197.347	0.0347619	0.0402804	196.011	0.0587462	198.387
752	0.0264029	0.0808126	0.318678	201.632	0.0366352	0.0897549	200.568	0.0522923	201.478
82	0.0264078	0.0581522	0.35423	213.521	0.0356976	0.0627602	212.317	0.0480167	213.841
946	0.0265257	0.106927	0.305416	211.582	0.0364651	0.127388	210.575	0.0508895	210.907
43	0.0265484	0.181492	0.542585	206.379	0.0313299	0.195787	204.679	0.0420378	204.332
469	0.026611	0.113061	0.291257	205.489	0.0373394	0.128745	204.548	0.0580605	204.87
453	0.0266415	0.120183	0.478244	199.251	0.0328678	0.129954	197.685	0.0463115	197.998
970	0.0267741	0.0790681	0.734894	205.355	0.0283046	0.0822708	203.397	0.0455192	204.464
483	0.02682	0.0594098	0.236308	201.195	0.0402737	0.0721836	200.552	0.0646208	201.832
67	0.0269198	0.160696	0.638462	206.31	0.0299026	0.169753	204.459	0.0420653	204.33
856	0.0270074	0.186939	0.308167	199.505	0.0368734	0.223071	198.487	0.0451166	197.947
809	0.0271414	0.0562565	0.439471	207.645	0.034295	0.0608177	206.175	0.0497096	207.768
593	0.0271929	0.0460303	0.468169	204.465	0.0337309	0.049912	202.923	0.0573609	204.855
80	0.0273122	0.131121	0.685553	202.645	0.0296753	0.137254	200.736	0.037809	200.947
868	0.0273542	0.132204	0.689758	199.324	0.0296673	0.138754	197.411	0.0365061	197.6
248	0.0273749	0.111746	0.52281	205.665	0.0328096	0.12152	204.003	0.0438947	204.401
33	0.0274813	0.0306435	0.336445	197.08	0.0380881	0.0359096	195.944	0.0640913	198.53
885	0.0275949	0.273938	0.594677	210.01	0.0312637	0.285079	208.222	0.0383061	207.326
977	0.0276129	0.0291887	0.311434	200.157	0.0389707	0.0337716	199.123	0.0647596	201.834
681	0.0278581	0.163315	0.656437	199.927	0.0306869	0.172724	198.052	0.0437196	197.9
941	0.0278676	0.0726093	0.313067	201.289	0.0387204	0.079074	200.249	0.0495637	201.397
888	0.027894	0.179944	0.49584	212.633	0.0340715	0.191242	211.027	0.0453154	210.712
940	0.0279552	0.10425	0.440759	208.821	0.0351937	0.115585	207.347	0.0514766	207.833
432	0.0280206	0.0971008	0.45492	205.636	0.0348981	0.107316	204.126	0.0529554	204.727
494	0.0280322	0.130154	0.875831	192.602	0.0274138	0.131765	190.553	0.0366363	190.831
472	0.0280769	0.129618	0.543139	209.114	0.0331756	0.138465	207.413	0.0448634	207.607
845	0.0281355	0.0775041	0.423153	211.203	0.0353278	0.081328	209.778	0.0495949	210.853
570	0.0282175	0.0921975	0.534185	195.515	0.0334371	0.098482	193.831	0.0449257	194.592
919	0.0282751	0.142568	0.666813	199.52	0.0310147	0.149382	197.633	0.039111	197.705
379	0.0282996	0.109876	0.40614	211.75	0.0361135	0.124574	210.374	0.0463955	210.741
420	0.0283932	0.0419971	0.394367	204.175	0.0369229	0.0483078	202.836	0.0578199	204.861
980	0.0284583	0.119406	0.222377	208.529	0.0422063	0.144727	207.974	0.0605303	208.098
596	0.0284656	0.174303	0.411662	199.789	0.0368365	0.192346	198.398	0.0486263	198.069
180	0.0284766	0.0948875	0.285905	205.273	0.0404237	0.112411	204.358	0.0591774	204.901
234	0.0285377	0.0807217	0.320168	201.756	0.0394913	0.0895466	200.686	0.0565564	201.599
630	0.0286584	0.0492663	0.433918	201.173	0.0362852	0.0557233	199.718	0.0524267	201.477
638	0.028734	0.0473864	0.218922	203.879	0.0437081	0.0584542	203.347	0.0637627	205.032
156	0.0287867	0.0417445	0.301931	200.82	0.0401596	0.0475546	199.829	0.0683328	201.915
988	0.0288715	0.111252	0.350297	202.179	0.0382551	0.121092	200.99	0.0500271	201.404
574	0.0290486	0.0818833	0.264158	201.815	0.0425559	0.0969544	201.01	0.0629346	201.791
201	0.0291198	0.0645822	0.319998	201.577	0.039276	0.073152	200.508	0.062083	201.765
470	0.0292591	0.132966	0.205974	211.456	0.0432403	0.159853	211.016	0.053644	210.986
649	0.0293294	0.0862938	0.365621	201.862	0.0387652	0.0961589	200.618	0.051012	201.434
664	0.0293968	0.0453316	0.616727	207.519	0.0334018	0.0482933	205.697	0.0474715	207.693
670	0.0294923	0.0589864	0.311449	201.408	0.0418235	0.0663255	200.375	0.0647124	201.83
627	0.0295088	0.131298	0.300083	202.586	0.0415642	0.154991	201.605	0.0571042	201.625
96	0.029643	0.115415	0.524745	195.937	0.0354382	0.123473	194.271	0.0465874	194.661
651	0.029689	0.0822354	0.4483	195.355	0.037585	0.0877346	193.862	0.0511677	194.818
542	0.0296942	0.0294465	0.31619	196.911	0.0412676	0.034254	195.858	0.0638384	198.527
609	0.0298418	0.0752994	0.415992	195.302	0.0386124	0.0839604	193.898	0.055007	194.929
188	0.029854	0.0838908	0.646266	202.229	0.033161	0.0882895	200.367	0.0475728	201.329
994	0.0298833	0.0622108	0.527909	214.409	0.0356303	0.06768	212.737	0.057357	214.136
142	0.0299919	0.0850828	0.36193	208.644	0.0403443	0.0986284	207.412	0.0625841	208.16
929	0.0300704	0.110479	0.738902	205.918	0.0317341	0.114832	203.956	0.0448688	204.447
155	0.0301473	0.0995482	0.8132	199.062	0.0305178	0.100836	197.045	0.0408427	197.775
529	0.0301507	0.124319	0.456532	209.101	0.0369969	0.136425	207.587	0.0507968	207.804
972	0.0303609	0.239347	0.644906	206.921	0.0337196	0.251388	205.061	0.0420251	204.339
701	0.0303702	0.167028	0.671879	209.607	0.0332235	0.177312	207.714	0.0427815	207.52
186	0.0304676	0.066066	0.463133	191.866	0.0382002	0.0720994	190.336	0.0594747	191.651
296	0.030509	0.0360108	0.430151	200.856	0.0389123	0.0391304	199.412	0.0636862	201.804
415	0.0305727	0.036076	0.501282	200.936	0.0370707	0.0382382	199.318	0.0620409	201.753
553	0.0305848	0.0395626	0.313282	200.799	0.0435508	0.0447739	199.758	0.0696999	201.952
653	0.0308146	0.258422	0.503529	210.159	0.0372575	0.276503	208.537	0.0469933	207.683
233	0.030837	0.0465853	0.378516	197.797	0.040738	0.0502701	196.509	0.0617851	198.48
164	0.0309173	0.273233	0.636615	200.605	0.0345135	0.293682	198.756	0.0417867	197.819
77	0.0309762	0.0959071	0.263057	202.069	0.0449574	0.114664	201.271	0.0624091	201.775
84	0.0310215	0.0704512	0.280308	208.1	0.0442123	0.0818969	207.211	0.0682053	208.292
190	0.0310621	0.141745	0.422244	199.785	0.0398556	0.154202	198.363	0.0585658	198.388
442	0.0310829	0.0336975	0.359035	203.834	0.0420902	0.0393032	202.614	0.0630668	205.008
423	0.0311256	0.125113	0.31434	202.388	0.0427927	0.142652	201.342	0.0527611	201.492
834	0.0312325	0.0558861	0.574051	211.168	0.036129	0.0606519	209.413	0.0536704	210.991
318	0.0313283	0.0384472	0.266176	200.981	0.0470035	0.0444731	200.166	0.0883298	202.332
397	0.031329	0.0854405	0.442171	211.617	0.0389003	0.0921333	210.14	0.0542402	211.005
563	0.031379	0.141713	0.664258	212.515	0.0344918	0.147687	210.631	0.045957	210.726
565	0.0314021	0.0560327	0.531204	201.669	0.0374271	0.0610263	199.99	0.0557989	201.59
308	0.0314485	0.114125	0.624557	206.137	0.0354049	0.121835	204.305	0.0527645	204.716
592	0.0314837	0.0618037	0.296421	201.442	0.0446134	0.0702832	200.477	0.0649065	201.831
503	0.0315669	0.0621855	0.472676	198.468	0.0390505	0.0678881	196.915	0.0564788	198.319
854	0.0315833	0.107673	0.325709	202.431	0.0424184	0.120115	201.337	0.0621193	201.766
882	0.0315999	0.0948502	0.559329	202.652	0.0367394	0.101143	200.922	0.0575051	201.635
502	0.0316396	0.114753	0.371646	199.058	0.041036	0.125174	197.794	0.0507861	198.147
848	0.0316532	0.0617457	0.368625	204.97	0.0423036	0.0685227	203.715	0.0663002	205.094
283	0.0316741	0.0882328	0.726178	202.382	0.0336654	0.090311	200.432	0.0476725	201.331
656	0.0318024	0.127645	0.40429	212.25	0.0407434	0.140436	210.879	0.0552635	211.042
289	0.0318423	0.064669	0.501639	198.726	0.0388713	0.0709957	197.108	0.0604758	198.436
945	0.0319693	0.0423076	0.324135	197.735	0.0443443	0.047579	196.649	0.0717541	198.721
686	0.0319844	0.081982	0.467433	202.213	0.0389833	0.0925912	200.673	0.0539852	201.53
44	0.0320019	0.109374	0.678689	199.572	0.0348304	0.115794	197.671	0.0511977	198.154
517	0.0320484	0.0898909	0.451315	205.702	0.0406712	0.0997217	204.201	0.0606281	204.943
47	0.0320519	0.0962267	0.522806	202.653	0.0382745	0.103312	200.991	0.0586925	201.668
303	0.0320534	0.0877614	0.575751	195.475	0.0370271	0.0956944	193.717	0.0437737	194.551
417	0.0321531	0.141452	0.557993	199.998	0.0376355	0.152524	198.27	0.0558916	198.312
948	0.0323124	0.097547	0.614032	208.862	0.0363588	0.102521	207.045	0.0483568	207.725
376	0.0324009	0.132325	0.308486	212.094	0.0446351	0.1568	211.074	0.0564538	211.074
152	0.0324223	0.230605	0.703534	200.478	0.0348566	0.239779	198.55	0.0438767	197.898
32	0.0324326	0.0668967	0.251438	208.081	0.0481957	0.079082	207.347	0.0773357	208.488
606	0.0324873	0.0942812	0.331121	202.183	0.044213	0.102926	201.068	0.0615187	201.75
46	0.0325423	0.100298	0.26075	208.448	0.0470964	0.112432	207.662	0.0641089	208.191
598	0.0326039	0.105208	0.582272	196.04	0.0375698	0.114299	194.271	0.0509467	194.809
343	0.0326267	0.0541561	0.224826	210.488	0.0488876	0.0629061	209.918	0.0704456	211.431
547	0.0326851	0.116188	0.592505	202.912	0.0374808	0.123179	201.127	0.0533206	201.514
134	0.0328114	0.131602	0.434437	209.195	0.040334	0.144891	207.739	0.0523945	207.86
863	0.0328521	0.0785207	0.323939	202.001	0.045027	0.0890352	200.915	0.0651604	201.839
991	0.0329035	0.218765	0.871242	206.804	0.0328078	0.221956	204.758	0.0393837	204.222
640	0.0329215	0.057872	0.574546	211.514	0.0380054	0.0612671	209.757	0.0668046	211.35
953	0.0329578	0.198699	0.289331	206.392	0.045982	0.230067	205.46	0.0580604	204.872
700	0.0329591	0.0348396	0.427076	204.291	0.0422771	0.0386912	202.855	0.0744807	205.282
914	0.0329743	0.20565	0.382575	200.215	0.043052	0.232217	198.913	0.0559256	198.307
335	0.0329806	0.161915	0.688147	203.423	0.0357336	0.168931	201.512	0.0495647	201.386
42	0.032986	0.0643761	0.482616	198.721	0.0399116	0.0716299	197.145	0.0614773	198.457
521	0.0331363	0.112233	0.773441	202.635	0.0344608	0.115508	200.644	0.0424793	201.134
278	0.0332267	0.22535	0.477714	210.113	0.0404766	0.250704	208.548	0.0518071	207.833
669	0.0333182	0.102794	0.520057	189.246	0.0401422	0.115957	187.59	0.057095	188.091
306	0.0335615	0.0486176	0.446025	191.403	0.042174	0.0550473	189.916	0.061779	191.701
923	0.0336198	0.0905352	0.296755	199.192	0.0479811	0.108775	198.226	0.0760955	198.812
72	0.0336219	0.175381	0.692717	206.849	0.036394	0.184874	204.933	0.0515493	204.673
815	0.0337179	0.194851	0.547507	209.978	0.0396504	0.208043	208.269	0.05145	207.824
937	0.0337324	0.107307	0.394319	202.554	0.043717	0.11908	201.215	0.0582494	201.656
443	0.0338143	0.146989	0.301767	209.119	0.0463719	0.163813	208.129	0.0590826	208.057
917	0.0338616	0.242899	0.61227	210.264	0.0381468	0.257515	208.449	0.047664	207.695
405	0.0339576	0.0754941	0.164372	213.738	0.054379	0.088458	213.645	0.0756768	214.584
907	0.0339953	0.11171	0.330758	205.692	0.0457718	0.120189	204.578	0.0624087	204.994
691	0.0340289	0.0968978	0.511799	208.865	0.0404951	0.100152	207.225	0.0552962	207.944
967	0.0341247	0.204177	0.847547	197.037	0.0341919	0.20691	195.001	0.044149	194.57
875	0.0341518	0.123164	0.49773	206.314	0.0411391	0.137125	204.704	0.0597401	204.91
711	0.0341875	0.115521	0.565525	199.424	0.0396851	0.125675	197.683	0.0476043	198.048
763	0.0342446	0.0326515	0.343673	197.225	0.0466603	0.0374196	196.061	0.0654747	198.565
391	0.0344839	0.0604444	0.404129	207.991	0.04446	0.0659026	206.621	0.0595939	208.071
68	0.0345431	0.0564696	0.745291	205.204	0.0363782	0.0582187	203.237	0.0601813	204.932
102	0.0346139	0.140715	0.825167	206.465	0.0350948	0.143473	204.441	0.0486745	204.573
223	0.0346418	0.0656855	0.329994	208.457	0.0479037	0.0778715	207.345	0.0782514	208.513
579	0.0347663	0.0741129	0.569549	211.787	0.0400898	0.0793725	210.039	0.0604329	211.18
277	0.0348488	0.0692724	0.425338	192.192	0.0443533	0.0777811	190.762	0.0714908	191.947
764	0.0348515	0.096998	0.690536	209.197	0.0377491	0.100688	207.283	0.0570863	207.996
108	0.0348985	0.0778295	0.780496	202.351	0.0360727	0.0804693	200.356	0.0514164	201.449
911	0.0349416	0.241035	0.355416	203.627	0.0453208	0.271209	202.419	0.0560017	201.593
712	0.0349976	0.0678059	0.678604	208.657	0.038137	0.0709448	206.756	0.060413	208.084
427	0.0350398	0.0728257	0.302376	204.92	0.048493	0.0812076	203.926	0.0639961	205.037
65	0.0351022	0.0517594	0.206177	207.383	0.053966	0.058414	206.941	0.0829589	208.605
647	0.0351276	0.0963721	0.643764	205.629	0.0390415	0.0990073	203.771	0.0468267	204.52
996	0.035132	0.0458642	0.360159	207.721	0.0468657	0.0524572	206.496	0.0705713	208.348
368	0.035176	0.0415452	0.280073	207.482	0.0495461	0.049364	206.595	0.0800444	208.556
952	0.0352627	0.0827652	0.352294	205.447	0.0466249	0.09574	204.25	0.0650834	205.059
309	0.0353333	0.147909	0.451265	209.521	0.0436711	0.163765	208.02	0.0555436	207.949
196	0.0353501	0.116553	0.312152	199.436	0.0487803	0.136101	198.401	0.0678889	198.622
642	0.0353561	0.0452787	0.673295	201.524	0.038714	0.0470653	199.629	0.0591985	201.689
608	0.0354098	0.0491076	0.362903	194.981	0.0469485	0.0545042	193.747	0.0810724	195.565
238	0.0354106	0.0713763	0.411375	211.598	0.0453326	0.0756623	210.207	0.0691848	211.406
171	0.0354248	0.195902	0.691702	203.819	0.0383855	0.204735	201.903	0.0525201	201.485
567	0.0354344	0.0590409	0.178897	207.444	0.0562145	0.0715668	207.221	0.078981	208.531
821	0.0355104	0.208846	0.588742	207.03	0.0405448	0.221709	205.25	0.0528755	204.717
454	0.0355521	0.170458	0.387095	200.045	0.0459125	0.19164	198.728	0.0598404	198.416
140	0.0355567	0.0512622	0.315845	201.201	0.0484069	0.0570829	200.149	0.0676323	201.902
27	0.0355668	0.101705	0.753371	202.916	0.0372619	0.103605	200.942	0.0569023	201.615
396	0.0356864	0.0716652	0.457454	211.681	0.0442685	0.0750453	210.165	0.0680673	211.378
484	0.0356896	0.0291492	0.32488	197.276	0.0500802	0.032171	196.187	0.0840359	198.974
541	0.0358298	0.120483	0.545941	209.528	0.0423661	0.127734	207.822	0.0623575	208.146
663	0.035853	0.119008	0.342265	203.008	0.0483505	0.137595	201.85	0.0748762	202.061
695	0.0358887	0.0296511	0.272109	203.558	0.0514026	0.0311159	202.711	0.0875227	205.535
389	0.0359501	0.0405216	0.313234	201.122	0.0506258	0.044923	200.08	0.0823437	202.225
989	0.0360238	0.125263	0.517698	196.245	0.0430546	0.136733	194.594	0.0513373	194.816
325	0.0361239	0.0433973	0.379188	194.686	0.0484933	0.047839	193.395	0.0751145	195.444
7	0.0361617	0.119145	0.503973	212.243	0.043002	0.123775	210.62	0.0535826	210.982
291	0.0362257	0.171353	0.290295	206.437	0.0506738	0.198832	205.499	0.0677317	205.129
526	0.0362827	0.0863478	0.421106	209.051	0.0462143	0.0944775	207.632	0.0752595	208.451
305	0.036339	0.105738	0.718636	199.589	0.0388423	0.109288	197.646	0.0536112	198.242
220	0.0363664	0.104871	0.313652	199.365	0.0511507	0.119627	198.323	0.073615	198.752
94	0.0363834	0.046921	0.265023	207.477	0.0521555	0.0514709	206.667	0.0804346	208.553
337	0.0365105	0.071752	0.355205	202.023	0.0485286	0.0820221	200.816	0.0676512	201.904
616	0.0367406	0.174986	0.656976	200.268	0.0405451	0.185579	198.392	0.0499726	198.129
786	0.0367856	0.153269	0.524291	206.63	0.043637	0.162301	204.966	0.0592399	204.905
490	0.0369049	0.0707524	0.215739	211.229	0.0548094	0.0816742	210.719	0.0877214	211.789
271	0.0371072	0.0972923	0.233527	208.538	0.0543357	0.116223	207.911	0.0733395	208.404
269	0.0371122	0.092797	0.607891	202.798	0.0422286	0.0974564	200.989	0.062117	201.761
621	0.0372033	0.0775178	0.484976	208.83	0.0457501	0.0813008	207.249	0.0693102	208.318
985	0.0372366	0.189609	0.425513	213.135	0.0468951	0.206107	211.704	0.0637235	211.276
504	0.037329	0.121185	0.483168	206.301	0.0453362	0.129748	204.724	0.0634136	205.016
826	0.0375689	0.179264	0.727943	213.102	0.0400183	0.183887	211.15	0.0507068	210.894
999	0.0375892	0.0892344	0.493069	192.531	0.0454897	0.0954582	190.932	0.0629952	191.738
737	0.0376181	0.0611771	0.224273	204.578	0.0574808	0.0729889	204.01	0.0754335	205.305
962	0.0377641	0.0954866	0.245183	205.402	0.0551569	0.108801	204.705	0.0757052	205.301
59	0.0378	0.0898321	0.788086	203.013	0.0387692	0.0925244	201.012	0.0666506	201.874
477	0.037815	0.305958	0.596346	207.586	0.0430406	0.321219	205.795	0.0533911	204.736
114	0.0378446	0.0789013	0.550911	195.663	0.0443161	0.0822929	193.948	0.0577576	195.01
666	0.0379334	0.162775	0.319734	203.165	0.0506169	0.185468	202.097	0.0647896	201.827
997	0.0380117	0.048634	0.229233	207.437	0.0571024	0.0562156	206.837	0.0823927	208.6
581	0.0380333	0.0623928	0.427515	202.078	0.0478029	0.0698738	200.642	0.0707718	201.976
236	0.0382056	0.070817	0.55681	205.312	0.0443954	0.0736066	203.586	0.0569381	204.837
373	0.0382773	0.162893	0.447473	209.816	0.0477315	0.177681	208.325	0.0617507	208.128
611	0.0386873	0.201765	0.550079	210.33	0.0450397	0.215154	208.617	0.0615315	208.123
830	0.0387971	0.204134	0.50722	210.283	0.0461536	0.219725	208.653	0.0618005	208.128
561	0.0388718	0.108894	0.610496	206.142	0.0440003	0.114511	204.33	0.0570296	204.84
672	0.0389119	0.0832096	0.212579	208.359	0.0590209	0.101099	207.874	0.0825838	208.598
26	0.038981	0.0885897	0.519119	202.803	0.0464392	0.0955247	201.148	0.0699362	201.954
459	0.0390924	0.189498	0.557901	210.231	0.0454159	0.201437	208.503	0.0608172	208.107
718	0.0391108	0.0962182	0.370039	209.059	0.050773	0.107456	207.799	0.0742078	208.422
265	0.0391448	0.0681397	0.30691	198.874	0.0544031	0.0825109	197.861	0.081796	198.931
623	0.0392111	0.145875	0.476401	209.907	0.0483354	0.159868	208.345	0.0691897	208.313
872	0.0393202	0.0753818	0.303356	211.77	0.0553729	0.089566	210.773	0.083628	211.707
566	0.0394847	0.0430109	0.297023	207.716	0.0547176	0.0489102	206.747	0.0895009	208.724
331	0.0395394	0.0542965	0.493904	191.946	0.0483091	0.0572455	190.345	0.0770755	192.063
520	0.0395615	0.105052	0.733242	199.549	0.0419677	0.108021	197.593	0.0527779	198.207
468	0.0396168	0.0274617	0.459108	200.795	0.0491028	0.0301485	199.275	0.0810526	202.196
421	0.0397357	0.0521702	0.321876	198.259	0.0542423	0.0612509	197.182	0.0756702	198.801
300	0.0399269	0.199509	0.473029	213.309	0.0485984	0.212674	211.756	0.0641592	211.282
237	0.0399583	0.033997	0.583363	204.315	0.0462767	0.0351457	202.544	0.0682144	205.141
812	0.0399948	0.0865608	0.611772	199.552	0.0452744	0.0922594	197.737	0.0672453	198.618
450	0.0400907	0.135823	0.261355	209.134	0.0578657	0.153427	208.345	0.0715851	208.375
170	0.0401239	0.0757699	0.416121	199.194	0.0519703	0.0850244	197.789	0.075591	198.808
361	0.0401271	0.0979204	0.741529	206.226	0.0423279	0.101629	204.262	0.0618863	204.972
163	0.0401688	0.104824	0.440303	199.55	0.0504568	0.114789	198.078	0.0665633	198.593
143	0.0402474	0.0905692	0.474701	196.087	0.0500945	0.0954961	194.53	0.0702754	195.344
846	0.0402789	0.0261696	0.334128	200.343	0.0550458	0.0275238	199.216	0.0870751	202.306
511	0.0402837	0.114566	0.564934	206.504	0.0467513	0.120719	204.764	0.0702049	205.174
144	0.040339	0.0562782	0.490084	205.35	0.049053	0.0604184	203.757	0.0781069	205.353
708	0.040346	0.0872973	0.587239	206.018	0.0461778	0.0917562	204.241	0.0674049	205.122
588	0.0404241	0.0835393	0.617261	212.047	0.0458683	0.0872189	210.225	0.0603085	211.18
323	0.0405302	0.123927	0.404825	196.436	0.0520481	0.136323	195.065	0.068778	195.295
575	0.0405638	0.133038	0.784611	200.145	0.0419853	0.135931	198.146	0.0582744	198.37
365	0.0405983	0.114116	0.473412	212.642	0.0498969	0.122442	211.087	0.0729291	211.485
474	0.0408088	0.0812093	0.562632	199.372	0.0474745	0.0884613	197.636	0.0660135	198.587
137	0.0408811	0.0458076	0.587305	195.127	0.0469738	0.0481673	193.35	0.0722014	195.387
441	0.0409098	0.0815472	0.329242	199.187	0.0558955	0.0933891	198.079	0.0824007	198.939
63	0.041063	0.0375417	0.326329	210.646	0.0563592	0.0407267	209.549	0.0918483	211.863
1000	0.0411503	0.0954329	0.374569	199.297	0.0539094	0.104268	198.022	0.0706924	198.696
348	0.0412396	0.124352	0.429073	206.548	0.0518588	0.141229	205.107	0.0737692	205.266
436	0.0413594	0.0601479	0.348044	201.834	0.0556205	0.0652767	200.653	0.0779539	202.134
877	0.041417	0.0399143	0.541789	198.303	0.0490866	0.0427559	196.604	0.0786707	198.869
594	0.0415127	0.0509228	0.27565	214.258	0.0598684	0.0597887	213.392	0.0987167	215.005
814	0.0417095	0.132005	0.58047	206.896	0.0479561	0.140754	205.131	0.075142	205.296
261	0.0417994	0.142157	0.414398	200.127	0.0537086	0.160465	198.728	0.0700608	198.689
435	0.0418348	0.0611018	0.720007	205.532	0.0447127	0.0639757	203.588	0.0672433	205.115
495	0.0418761	0.0757142	0.534187	208.908	0.0499982	0.0813921	207.224	0.0690895	208.313
62	0.0419032	0.0887222	0.341765	202.802	0.0564094	0.10071	201.645	0.0901594	202.364
317	0.041981	0.146651	0.557424	209.942	0.0489689	0.153711	208.215	0.0664355	208.243
395	0.042026	0.0412754	0.341921	201.238	0.057958	0.0444937	200.08	0.0831757	202.239
587	0.0420606	0.0693543	0.609028	208.96	0.0479743	0.0749641	207.15	0.072305	208.381
215	0.0420654	0.0523327	0.53518	202.169	0.0499732	0.0575616	200.483	0.0803157	202.188
582	0.0421041	0.193032	0.391185	213.252	0.0537898	0.222834	211.923	0.0681536	211.379
89	0.0422898	0.08158	0.355339	208.989	0.0563334	0.0926861	207.78	0.0841397	208.63
660	0.0424376	0.0675876	0.496469	202.773	0.0519905	0.0736917	201.166	0.0927966	202.414
146	0.042519	0.132943	0.530766	212.894	0.0501544	0.139857	211.217	0.0685617	211.386
736	0.042539	0.206587	0.321362	206.912	0.05786	0.22842	205.837	0.0738246	205.26
677	0.0426267	0.0607598	0.591612	205.302	0.0488587	0.0631244	203.518	0.0656168	205.066
558	0.0426629	0.117891	0.761319	209.719	0.0446417	0.120618	207.738	0.0628991	208.154
728	0.0427001	0.204425	0.494971	210.431	0.0511724	0.224459	208.827	0.0673891	208.271
648	0.0427335	0.0871816	0.538145	206.244	0.0505108	0.0947155	204.553	0.0798643	205.382
986	0.0427633	0.0680698	0.769809	202.702	0.0443988	0.069858	200.714	0.0740401	202.052
467	0.042936	0.0175361	0.344569	203.351	0.0585242	0.0199158	202.183	0.105471	205.834
629	0.0429652	0.0606178	0.276357	208.421	0.0609249	0.0739771	207.553	0.0940373	208.807
205	0.0429731	0.128446	0.784507	209.9	0.0444884	0.131273	207.902	0.0638176	208.181
403	0.0430243	0.2119	0.518936	210.458	0.0507563	0.225149	208.804	0.0665605	208.244
778	0.0431082	0.0695777	0.45458	214.902	0.0529027	0.0784544	213.393	0.0736475	214.535
299	0.0431879	0.100529	0.482511	192.75	0.0524947	0.105391	191.174	0.0658676	191.815
874	0.043198	0.150762	0.498061	213.033	0.0515472	0.159482	211.423	0.0684576	211.386
70	0.0432668	0.141702	0.780441	200.408	0.0446822	0.145261	198.413	0.0639468	198.531
840	0.0432705	0.148136	0.786059	209.916	0.0449027	0.150881	207.916	0.0561937	207.973
586	0.0432836	0.234472	0.504832	210.592	0.0517744	0.253324	208.967	0.0660037	208.236
230	0.04334	0.273752	0.549163	210.753	0.0505716	0.290518	209.041	0.061429	208.119
304	0.043391	0.0637861	0.421303	198.924	0.0552875	0.0670062	197.505	0.0820525	198.932
731	0.0434864	0.0889935	0.413549	205.92	0.0548999	0.0971785	204.523	0.0758079	205.306
104	0.043488	0.226499	0.324095	203.942	0.0589363	0.252419	202.856	0.0779138	202.133
951	0.0435245	0.163926	0.673482	207.156	0.0475359	0.171003	205.261	0.0672767	205.12
119	0.0437112	0.108646	0.497765	193.127	0.0529411	0.116151	191.518	0.0739605	192.001
878	0.0437215	0.0651952	0.418272	208.631	0.0561032	0.0694282	207.22	0.0815453	208.582
506	0.0441879	0.0834319	0.665387	206.211	0.0485925	0.0866252	204.325	0.0755138	205.304
904	0.0444259	0.107851	0.626658	206.554	0.0498568	0.112778	204.719	0.073292	205.257
671	0.0444988	0.162515	0.696929	203.939	0.0481508	0.167777	202.019	0.0676774	201.903
979	0.0445062	0.0364657	0.422328	201.698	0.0569569	0.0409976	200.275	0.10365	202.585
105	0.044543	0.134543	0.279178	206.306	0.0625436	0.154256	205.423	0.0820361	205.441
693	0.0445788	0.0734286	0.34395	205.471	0.0602419	0.0783552	204.305	0.08264	205.451
13	0.0446075	0.216342	0.449624	210.438	0.0546976	0.239815	208.942	0.0679833	208.289
407	0.0446579	0.0695991	0.305809	205.283	0.0599529	0.0788342	204.275	0.082121	205.437
707	0.0448232	0.11901	0.364621	203.139	0.0595424	0.132633	201.898	0.0794952	202.165
425	0.044837	0.0672911	0.594091	199.176	0.0514746	0.0714485	197.389	0.0711038	198.703
352	0.0449656	0.0606996	0.609057	202.315	0.0507898	0.0630846	200.505	0.0737245	202.046
732	0.044999	0.102047	0.432001	196.521	0.056923	0.112248	195.072	0.0835603	195.619
922	0.0450076	0.10137	0.361591	206.217	0.0589868	0.117947	204.987	0.0831026	205.451
803	0.0450439	0.127277	0.520193	206.662	0.0536366	0.133689	205.005	0.0731243	205.25
536	0.0452774	0.0870508	0.499329	192.888	0.0545343	0.0938585	191.276	0.0806099	192.138
496	0.0454184	0.0936081	0.715639	199.786	0.0486165	0.0977782	197.846	0.0680037	198.629
154	0.045439	0.0829701	0.175056	211.493	0.0695961	0.104643	211.302	0.0972066	211.955
782	0.0454429	0.0646609	0.571975	202.51	0.0524705	0.0692634	200.758	0.0780755	202.138
747	0.0454533	0.160202	0.513648	210.293	0.0539722	0.170638	208.649	0.0779279	208.505
890	0.0454582	0.216794	0.424276	197.548	0.0576948	0.242943	196.12	0.0753699	195.453
667	0.0454638	0.182074	0.425049	200.391	0.057037	0.196705	198.961	0.0669489	198.608
229	0.0455181	0.0788111	0.584511	202.895	0.0520765	0.0836233	201.122	0.0801614	202.178
386	0.0456339	0.190409	0.833143	200.772	0.0462782	0.193944	198.743	0.0596719	198.413
448	0.0456341	0.0658139	0.207619	207.941	0.0662286	0.0748141	207.489	0.0890808	208.721
344	0.045746	0.0752005	0.33565	199.24	0.0634356	0.0868775	198.107	0.0905737	199.089
619	0.0458048	0.185727	0.571182	210.393	0.052938	0.194245	208.643	0.0689112	208.31
358	0.0460575	0.0721939	0.396205	205.629	0.0598134	0.0811586	204.284	0.0789392	205.369
224	0.0461237	0.099759	0.595379	212.627	0.0525295	0.107179	210.837	0.0709563	211.45
167	0.0461378	0.0914239	0.36845	195.914	0.0606698	0.100476	194.661	0.0724002	195.387
357	0.0461495	0.135933	0.672648	203.837	0.0506478	0.142774	201.943	0.0759004	202.094
491	0.0461813	0.106182	0.770366	196.771	0.0481483	0.109318	194.783	0.0721548	195.374
841	0.0462535	0.0580988	0.497689	205.59	0.0558558	0.061501	203.98	0.0877337	205.545
74	0.0462539	0.0992565	0.713089	196.609	0.049573	0.103435	194.672	0.0711042	195.353
709	0.0463642	0.137065	0.345024	203.286	0.0610263	0.156256	202.117	0.076949	202.109
493	0.0463699	0.088372	0.409942	202.76	0.0593078	0.0957776	201.374	0.0800855	202.174
585	0.046411	0.0591974	0.360849	202.058	0.0619163	0.0642133	200.83	0.0886446	202.34
367	0.0464718	0.0760828	0.41656	199.396	0.0589743	0.0817673	197.99	0.0897279	199.075
865	0.046551	0.0441375	0.349119	201.539	0.0622226	0.0484991	200.354	0.0921427	202.401
836	0.046649	0.096578	0.892713	199.969	0.0457509	0.0975236	197.914	0.0712507	198.703
240	0.0467042	0.0550802	0.492326	195.678	0.0571931	0.0618881	194.08	0.0863333	195.671
852	0.0467306	0.0779239	0.455826	195.92	0.058427	0.0851194	194.408	0.0738917	195.413
246	0.0467761	0.0547155	0.349953	208.35	0.0616373	0.0608784	207.162	0.0909584	208.752
749	0.0467792	0.284477	0.707287	204.641	0.0503047	0.295277	202.709	0.0621477	201.762
37	0.0468442	0.0594794	0.54477	211.817	0.054772	0.0640453	210.113	0.0777299	211.595
610	0.0468852	0.0927229	0.67683	206.318	0.051344	0.0977662	204.419	0.0695956	205.171
438	0.0469548	0.10417	0.57949	212.638	0.0537929	0.110052	210.873	0.0707183	211.443
628	0.04697	0.0514062	0.256616	208.093	0.0681912	0.0582847	207.33	0.106165	208.997
34	0.0469784	0.111148	0.705629	206.664	0.0506549	0.117458	204.735	0.0713616	205.205
838	0.0469895	0.199524	0.60346	207.382	0.0532751	0.209635	205.58	0.067433	205.12
603	0.0469942	0.146403	0.640861	203.841	0.0521598	0.15605	201.986	0.0715862	201.996
78	0.0470266	0.039049	0.355343	198.207	0.0627644	0.0414884	197	0.105129	199.321
66	0.0470633	0.123117	0.368749	215.731	0.06035	0.1321	214.475	0.0832395	214.74
634	0.0470824	0.107434	0.54684	206.42	0.0553782	0.112176	204.713	0.0736434	205.258
930	0.0471005	0.0658882	0.627169	209.145	0.0526559	0.0699905	207.308	0.0858401	208.66
684	0.047116	0.0994468	0.582672	206.462	0.0543042	0.104928	204.693	0.0767052	205.329
975	0.0471325	0.0370925	0.453664	194.794	0.0591499	0.0404066	193.288	0.0850086	195.639
445	0.0471417	0.140589	0.445475	210.167	0.0591116	0.159297	208.682	0.0854443	208.655
871	0.0471542	0.0839817	0.585515	202.76	0.0538041	0.0883557	200.986	0.0694857	201.944
607	0.0471555	0.22318	0.503164	210.619	0.0568408	0.241913	208.997	0.0701051	208.333
375	0.0471647	0.174771	0.52689	210.351	0.0551422	0.185702	208.681	0.0734822	208.407
235	0.0472416	0.0443884	0.388032	195.115	0.0618139	0.0495554	193.796	0.0927647	195.781
527	0.047252	0.1591	0.464434	207.107	0.0576842	0.175833	205.574	0.0798368	205.39
222	0.0473818	0.0348126	0.332919	207.69	0.0644685	0.03933	206.568	0.101995	208.932
334	0.0474045	0.0750986	0.526757	196.282	0.0564171	0.0825328	194.612	0.0883356	195.703
954	0.0474581	0.0968283	0.380144	199.616	0.0619935	0.107747	198.322	0.0810675	198.92
349	0.0475436	0.044544	0.219066	207.484	0.0709866	0.0496204	206.952	0.100032	208.899
31	0.0475633	0.0572635	0.383081	198.8	0.0622028	0.0641918	197.497	0.0856044	198.997
810	0.04757	0.0949147	0.607702	206.488	0.0539097	0.0986781	204.68	0.0811423	205.419
340	0.047579	0.179994	0.844482	197.335	0.0480078	0.183024	195.3	0.0593928	195.053
916	0.0477084	0.171434	0.64521	204.012	0.0529335	0.181637	202.151	0.0686021	201.924
2	0.0477215	0.10398	0.365531	196.478	0.0629797	0.116689	195.234	0.0890316	195.716
772	0.0477474	0.0355553	0.263094	204.268	0.0705359	0.0403124	203.47	0.10457	205.818
437	0.0478699	0.140014	0.597812	206.989	0.0546315	0.146265	205.196	0.0752822	205.298
54	0.0478707	0.121725	0.237578	209.286	0.0691961	0.140965	208.634	0.0935154	208.799
510	0.0479414	0.0762686	0.358564	199.363	0.0647675	0.0837281	198.144	0.0963651	199.19
665	0.0479889	0.107937	0.439076	196.639	0.0603368	0.117433	195.171	0.0846842	195.643
817	0.0479939	0.0877632	0.583672	206.094	0.0552521	0.0923524	204.323	0.0718578	205.214
710	0.0480441	0.0663924	0.229154	211.492	0.06874	0.0746804	210.893	0.108052	212.114
745	0.048197	0.0260131	0.487128	201.151	0.0584819	0.0278309	199.565	0.107205	202.638
253	0.048237	0.122005	0.509317	209.795	0.0574368	0.127385	208.161	0.0770977	208.487
956	0.0482506	0.0490257	0.238918	208.023	0.0696968	0.0569939	207.363	0.111368	209.071
327	0.0482511	0.0591858	0.887872	202.24	0.0474499	0.0595507	200.186	0.0643498	201.826
613	0.0482648	0.119978	0.517884	203.499	0.0577431	0.133958	201.848	0.0762399	202.099
71	0.0483688	0.117432	0.719125	206.729	0.0518396	0.123524	204.785	0.0695107	205.173
869	0.0484542	0.245594	0.639567	204.457	0.0540964	0.261766	202.604	0.0643391	201.828
404	0.0485442	0.0610669	0.256372	205.278	0.0688831	0.0725193	204.517	0.103269	205.797
550	0.0486191	0.136343	0.413493	212.94	0.0608538	0.150746	211.543	0.0776667	211.593
678	0.0486224	0.138123	0.734735	203.625	0.0516805	0.141428	201.667	0.0645474	201.831
136	0.0486249	0.140273	0.614784	203.744	0.0549931	0.148942	201.926	0.0720478	202.008
761	0.0487734	0.150772	0.596682	216.28	0.0552723	0.156959	214.488	0.0710352	214.479
372	0.0487895	0.083688	0.170232	211.572	0.075232	0.104798	211.425	0.105142	212.076
546	0.048861	0.0883959	0.363071	202.732	0.0636649	0.0986136	201.497	0.0835878	202.248
692	0.048893	0.0598242	0.204527	214.111	0.0712893	0.0666216	213.681	0.104977	215.104
978	0.04895	0.0596246	0.499827	199.138	0.0588572	0.0653211	197.523	0.0870749	199.029
290	0.049072	0.0628881	0.365678	195.701	0.0643134	0.0704103	194.457	0.0953641	195.822
422	0.049099	0.0576203	0.45138	218.02	0.0607741	0.0639851	216.519	0.10138	218.023
796	0.0492697	0.122777	0.61592	203.615	0.0557785	0.129298	201.795	0.076301	202.104
612	0.0493081	0.0793965	0.40178	195.921	0.0638388	0.0860202	194.56	0.0800573	195.547
212	0.0493603	0.126923	0.346987	209.884	0.0657584	0.144831	208.707	0.0954134	208.83
898	0.0493867	0.0356841	0.202513	207.003	0.0744155	0.0404159	206.589	0.102089	208.942
950	0.049401	0.0767992	0.451992	199.374	0.0615974	0.0826572	197.872	0.0823974	198.937
589	0.0494887	0.068543	0.462871	202.741	0.0610703	0.0773727	201.212	0.0915987	202.4
346	0.0495757	0.164351	0.738563	200.636	0.0525025	0.169233	198.675	0.0649492	198.552
409	0.0495772	0.163416	0.582974	207.32	0.0568396	0.174389	205.55	0.0792939	205.379
562	0.0495996	0.196846	0.406763	216.515	0.062521	0.210889	215.138	0.0803261	214.679
408	0.0496567	0.092917	0.967263	199.858	0.0467106	0.0928342	197.787	0.0690082	198.657
58	0.0497391	0.244472	0.85317	197.915	0.0500133	0.248015	195.876	0.0639298	195.179
931	0.0497896	0.0612634	0.352113	195.604	0.0652333	0.07096	194.408	0.0893413	195.725
554	0.0498039	0.0892373	0.320185	202.616	0.0674268	0.104415	201.546	0.0824138	202.223
316	0.0499156	0.0625975	0.392247	211.955	0.0637849	0.0674623	210.622	0.103141	212.044
461	0.0499667	0.185581	0.28748	206.897	0.0679259	0.211021	205.974	0.0863657	205.513
822	0.050021	0.141155	0.382716	209.964	0.0639088	0.155191	208.662	0.086449	208.675
614	0.0500303	0.132495	0.630833	203.637	0.0559092	0.137359	201.796	0.0719543	202.007
864	0.0500329	0.142701	0.340834	213.038	0.0663756	0.159706	211.884	0.0916945	211.857
117	0.050125	0.0787454	0.454292	209.272	0.0617814	0.0848302	207.764	0.0928809	208.784
659	0.0503662	0.0786844	0.528721	212.505	0.0588076	0.0845297	210.832	0.0909119	211.843
776	0.0505644	0.0563645	0.368699	202.212	0.0667294	0.0619188	200.957	0.0998952	202.531
482	0.050821	0.0866865	0.392743	202.823	0.0651945	0.0934751	201.489	0.0895929	202.354
198	0.050945	0.0442841	0.556799	205.374	0.0598642	0.047547	203.648	0.0972824	205.702
449	0.0510389	0.0739375	0.346778	209.093	0.0684947	0.0841531	207.916	0.10144	208.927
49	0.05107	0.100063	0.437203	215.729	0.0633115	0.108857	214.265	0.0901858	214.859
580	0.0511821	0.0406768	0.54414	205.135	0.0603203	0.0428877	203.433	0.0956508	205.672
717	0.0514128	0.192687	0.245927	206.953	0.0743419	0.227847	206.251	0.0956643	205.678
176	0.0514265	0.152233	0.636952	207.108	0.0571152	0.159608	205.258	0.0725646	205.236
378	0.0514339	0.0978903	0.635445	212.816	0.0572845	0.103221	210.969	0.0805429	211.645
312	0.0514708	0.0356618	0.35743	197.896	0.0678683	0.0386	196.681	0.0929086	199.128
115	0.051665	0.162666	0.681939	204.009	0.0561636	0.168889	202.105	0.0714387	201.99
498	0.0516958	0.0637557	0.411072	202.546	0.0664289	0.0694073	201.156	0.0995771	202.532
122	0.0517636	0.104992	0.372649	203.047	0.0680269	0.11246	201.779	0.0872583	202.313
984	0.0518346	0.157091	0.512262	203.892	0.0613845	0.166849	202.251	0.0791734	202.155
699	0.0518663	0.0921249	0.43867	206.466	0.0655913	0.102273	204.999	0.0967153	205.698
276	0.0518709	0.142786	0.365946	203.687	0.067915	0.153599	202.442	0.0961055	202.463
531	0.0519367	0.164424	0.249973	209.889	0.0729424	0.186244	209.164	0.0995989	208.896
943	0.0519449	0.0537682	0.376796	198.937	0.0682069	0.0601986	197.655	0.101283	199.268
194	0.0521763	0.0464988	0.349837	201.774	0.0691516	0.0492657	200.586	0.102367	202.563
497	0.0521826	0.209689	0.730174	201.264	0.0554684	0.217408	199.31	0.0756307	198.809
597	0.0523565	0.148882	0.422097	200.492	0.0663321	0.161277	199.07	0.0864937	199.023
687	0.0524066	0.115361	0.766423	200.275	0.0548104	0.118016	198.291	0.0724731	198.74
925	0.0524268	0.0362443	0.34931	198.282	0.0714931	0.0406011	197.097	0.110603	199.408
774	0.0526723	0.142111	0.711131	203.908	0.0566082	0.147041	201.973	0.075136	202.076
738	0.0527602	0.0413833	0.330256	201.741	0.0708497	0.046621	200.63	0.112039	202.707
294	0.0528094	0.212287	0.568064	207.646	0.0601554	0.22675	205.901	0.0769466	205.327
652	0.0528383	0.103914	0.407985	196.568	0.0675687	0.112937	195.188	0.0891894	195.723
850	0.0528925	0.0679477	0.517304	202.709	0.0631884	0.072369	201.058	0.0900748	202.361
214	0.0529293	0.0177552	0.304082	206.498	0.0714923	0.0207257	205.497	0.117324	209.153
270	0.0530346	0.0449046	0.60426	208.515	0.0606188	0.047664	206.711	0.0918484	208.77
4	0.0530956	0.0845562	0.457343	203.246	0.0660448	0.0950943	201.731	0.10116	202.545
514	0.0531121	0.134657	0.495635	207.049	0.0637627	0.14701	205.444	0.0877025	205.538
86	0.0531576	0.143728	0.626362	213.381	0.0593836	0.152944	211.546	0.0773961	211.586
9	0.0531751	0.0289799	0.479071	201.307	0.0651584	0.0321243	199.739	0.100893	202.541
6	0.0531831	0.0979401	0.566718	206.637	0.061702	0.103656	204.894	0.0894235	205.571
876	0.0534597	0.0787496	0.299651	212.154	0.0723598	0.0886536	211.172	0.107107	212.102
14	0.0535211	0.0872271	0.526795	212.417	0.0626839	0.0946869	210.747	0.076151	211.563
792	0.0535761	0.108079	0.903544	206.684	0.0524492	0.108819	204.625	0.0718934	205.221
604	0.0535884	0.0519592	0.40589	202.146	0.0677686	0.0590276	200.772	0.0937228	202.428
199	0.0537024	0.0660597	0.812343	206.167	0.0548499	0.067529	204.15	0.0882425	205.553
518	0.0537333	0.152066	0.461399	207.298	0.0653778	0.170183	205.772	0.0936638	205.639
456	0.0539477	0.27656	0.628669	207.977	0.0600693	0.286747	206.139	0.0723808	205.232
893	0.0540032	0.0568096	0.329422	202.248	0.0748772	0.0662154	201.14	0.10428	202.596
990	0.0541236	0.115994	0.436202	196.971	0.0678379	0.128053	195.51	0.0964415	195.842
97	0.0541944	0.115933	0.3449	200.014	0.0726631	0.129533	198.845	0.0947808	199.162
995	0.0542292	0.238391	0.475049	210.899	0.0649565	0.257307	209.34	0.0820322	208.588
145	0.0542718	0.147029	0.563294	204.026	0.0627451	0.1574	202.289	0.0857206	202.285
411	0.0544504	0.148463	0.453006	213.368	0.0669918	0.161181	211.863	0.088702	211.809
400	0.0545766	0.107883	0.471545	196.894	0.067389	0.116953	195.344	0.0952045	195.823
181	0.0546545	0.059521	0.234338	208.395	0.0783433	0.0706927	207.763	0.112818	209.094
797	0.0547385	0.0877829	0.576347	200.05	0.0633138	0.0952048	198.291	0.0919217	199.118
264	0.0547523	0.117192	0.591956	200.386	0.0626423	0.123666	198.602	0.0853939	198.995
85	0.054755	0.123662	0.97311	196.986	0.0520127	0.123368	194.914	0.0689981	195.305
203	0.0548036	0.122638	0.75095	197.218	0.057678	0.12744	195.246	0.0820056	195.585
463	0.0550878	0.0912493	0.287172	209.413	0.0771279	0.107098	208.49	0.114855	209.119
713	0.0552904	0.143455	0.517465	204.045	0.0657242	0.156696	202.394	0.0911447	202.384
311	0.0557327	0.0318192	0.239283	210.563	0.0808175	0.0376999	209.901	0.125624	212.352
807	0.0557874	0.194579	0.377842	200.878	0.0711521	0.211578	199.592	0.0926449	199.131
884	0.0558199	0.0659808	0.852202	202.711	0.0561189	0.0668398	200.672	0.0767026	202.111
861	0.0559636	0.203858	0.648855	210.878	0.0617625	0.216679	209.013	0.0778921	208.508
637	0.0559933	0.152082	0.457509	197.185	0.0684232	0.164087	195.67	0.0831834	195.604
682	0.0560259	0.112337	0.796711	206.796	0.0579427	0.114128	204.789	0.0758043	205.305
315	0.0561099	0.0292245	0.421291	204.675	0.0716383	0.0320315	203.256	0.119723	206.025
844	0.0561317	0.125959	0.581298	207.068	0.0645986	0.133834	205.301	0.0889497	205.559
165	0.0561321	0.159504	0.444532	216.492	0.0690015	0.171578	215.009	0.0901701	214.862
870	0.0565652	0.127706	0.265927	206.437	0.0785932	0.144471	205.623	0.0999703	205.744
428	0.0567295	0.143989	0.625596	207.273	0.0636623	0.151963	205.439	0.0851321	205.494
257	0.05686	0.117369	0.628422	213.336	0.0635755	0.123535	211.499	0.0930154	211.881
319	0.0569695	0.119999	0.303967	206.611	0.0777505	0.136666	205.61	0.105429	205.835
765	0.0570733	0.0748477	0.498584	212.707	0.0690154	0.0817062	211.095	0.111477	212.165
968	0.0571952	0.0738242	0.628134	209.655	0.0640163	0.0776073	207.817	0.106123	208.991
1	0.0573043	0.0545447	0.357367	202.155	0.0750628	0.0587491	200.941	0.104761	202.605
40	0.057439	0.0616398	0.788005	202.773	0.0594496	0.0633403	200.772	0.0864474	202.307
475	0.0575679	0.0795741	0.442391	206.443	0.0727304	0.0881857	204.966	0.113025	205.938
974	0.0575864	0.188322	0.741215	210.81	0.0609952	0.193683	208.846	0.0782868	208.508
202	0.0576127	0.0366393	0.42648	201.821	0.0726362	0.0416308	200.387	0.112222	202.712
631	0.057617	0.0715377	0.871136	202.949	0.057422	0.0722717	200.902	0.0817246	202.206
232	0.0578714	0.0935341	0.394444	206.537	0.0745337	0.10605	205.198	0.106052	205.836
487	0.0578814	0.0684964	0.590325	202.924	0.0663699	0.0717429	201.143	0.0957323	202.46
675	0.0578961	0.0381737	0.252118	204.723	0.0842431	0.0458913	203.986	0.125436	206.102
987	0.057932	0.182776	0.448643	197.74	0.072312	0.207217	196.246	0.0946925	195.813
799	0.057964	0.0509423	0.275679	198.622	0.0825053	0.0606017	197.758	0.107032	199.356
286	0.0580134	0.0443177	0.833577	202.341	0.0584609	0.0451235	200.312	0.095103	202.448
489	0.0584799	0.161143	0.322741	203.881	0.0784233	0.183462	202.8	0.101557	202.558
259	0.0584964	0.036913	0.699272	205.219	0.0633703	0.0387809	203.295	0.0978977	205.714
370	0.0585122	0.205936	0.54221	207.68	0.0681152	0.224236	205.981	0.0818553	205.43
187	0.0585193	0.0581933	0.267102	211.662	0.0833475	0.0686369	210.842	0.116665	212.232
726	0.0585822	0.0903217	0.518916	215.881	0.0691808	0.098896	214.226	0.0972246	214.979
471	0.0587271	0.169477	0.652182	201.046	0.0650189	0.178938	199.177	0.0837558	198.969
418	0.0588163	0.0659182	0.433654	199.429	0.0737267	0.0736922	197.976	0.0994609	199.237
184	0.0589663	0.131243	0.563269	210.181	0.0674622	0.137369	208.444	0.0859409	208.664
886	0.0589835	0.119932	0.476596	206.871	0.0716346	0.128953	205.309	0.0925572	205.626
690	0.0590052	0.0825203	0.420751	206.431	0.0741252	0.0878563	205.013	0.115262	205.967
963	0.0590331	0.0426958	0.405893	205.217	0.0770558	0.0470389	203.842	0.111041	205.913
777	0.0590823	0.0784191	0.729891	206.322	0.0629852	0.0812043	204.368	0.083132	205.453
244	0.059169	0.185728	0.797496	207.808	0.0610747	0.189025	205.801	0.0859875	205.507
748	0.0592333	0.105294	0.404975	212.977	0.0753219	0.114243	211.605	0.107778	212.114
949	0.0592632	0.186697	0.730254	204.421	0.0631187	0.190705	202.467	0.0789957	202.155
992	0.0593463	0.0941416	0.50996	206.564	0.0702263	0.102489	204.929	0.0922969	205.622
363	0.0593724	0.129783	0.652316	203.924	0.0655914	0.134182	202.055	0.0867231	202.304
862	0.0594055	0.114713	0.604304	206.851	0.067642	0.118379	205.048	0.0855578	205.504
476	0.059415	0.143994	0.504809	207.412	0.0717498	0.154883	205.787	0.103416	205.801
200	0.0594257	0.152127	0.661204	210.581	0.0655506	0.159622	208.7	0.0862923	208.669
767	0.0595938	0.109613	0.354536	203.38	0.0780513	0.118107	202.175	0.106626	202.63
552	0.0597061	0.12212	0.712651	203.962	0.0641285	0.126647	202.025	0.0900389	202.368
823	0.0600131	0.0894095	0.423115	212.734	0.0764675	0.097169	211.308	0.107056	212.104
573	0.0600854	0.0909112	0.383899	209.619	0.0780823	0.101807	208.313	0.106749	209.005
83	0.060159	0.0660622	0.327001	208.87	0.078955	0.0723039	207.771	0.110859	209.063
123	0.0601621	0.055152	0.600598	195.973	0.0685831	0.0581964	194.175	0.098248	195.873
127	0.0602391	0.0423177	0.418861	208.285	0.0768309	0.0454133	206.872	0.107241	209.015
639	0.0602858	0.0649969	0.411623	199.625	0.0763571	0.0757281	198.233	0.113502	199.45
359	0.060334	0.108552	0.52713	210.045	0.0718158	0.114569	208.374	0.0992203	208.891
284	0.0604991	0.0854084	0.596376	206.493	0.0685771	0.0876329	204.702	0.0945623	205.658
770	0.0605782	0.0485786	0.399756	205.443	0.0782984	0.0521461	204.087	0.115652	205.974
505	0.0606201	0.0852905	0.172743	214.863	0.0920694	0.100945	214.692	0.127935	215.41
555	0.0607101	0.0895198	0.338907	209.48	0.0790382	0.0986263	208.334	0.111862	209.079
48	0.0609077	0.0631492	0.359731	206.014	0.0813924	0.0703264	204.79	0.127285	206.124
15	0.0609959	0.0662094	0.470207	218.394	0.0741462	0.0722195	216.847	0.109051	218.138
727	0.0610003	0.0497225	0.489133	208.834	0.0735057	0.0537829	207.243	0.112531	209.085
789	0.0610706	0.0478137	0.371823	205.613	0.080354	0.055213	204.347	0.128068	206.134
406	0.0611091	0.11454	0.329457	203.367	0.0822591	0.13344	202.258	0.0990003	202.515
79	0.0612184	0.0833896	0.580379	212.743	0.0700835	0.088356	210.977	0.095909	211.933
824	0.0612851	0.0661956	0.345816	212.122	0.0805529	0.0723477	210.949	0.11579	212.222
880	0.0613329	0.0947093	0.352823	203.217	0.0808331	0.102388	202.019	0.113763	202.73
545	0.0614141	0.0750599	0.507031	212.695	0.0738127	0.0825681	211.066	0.109116	212.138
30	0.0615	0.0992592	0.209154	209.195	0.0907865	0.114099	208.732	0.124088	209.237
481	0.0615741	0.0877754	0.202595	211.925	0.0894378	0.0958321	211.51	0.122534	212.308
906	0.0619555	0.098375	0.603762	203.646	0.0707208	0.103506	201.844	0.0991269	202.516
377	0.062248	0.118301	0.341852	209.888	0.0813127	0.129368	208.731	0.108537	209.032
584	0.0623214	0.0359506	0.297129	204.798	0.0879072	0.038819	203.829	0.137845	206.246
20	0.0623277	0.0549734	0.364847	199.206	0.0823449	0.0605288	197.965	0.122597	199.568
983	0.0624284	0.208103	0.746463	204.643	0.0659591	0.213541	202.675	0.0808885	202.194
532	0.0625048	0.189974	0.482688	213.918	0.0752556	0.204092	212.342	0.0958007	211.929
779	0.0627237	0.182058	0.423614	213.987	0.0791968	0.202371	212.561	0.11106	212.161
568	0.0628373	0.138155	0.295483	206.889	0.0858641	0.153053	205.928	0.114425	205.958
512	0.0630388	0.0291081	0.317649	201.25	0.0860845	0.0310556	200.191	0.140874	203.056
262	0.0632449	0.0331973	0.309648	201.467	0.0869122	0.0360349	200.442	0.138614	203.032
981	0.0633468	0.179044	0.853991	207.627	0.0639869	0.182	205.588	0.0787068	205.361
540	0.0634223	0.0651399	0.38703	209.132	0.0808081	0.0715264	207.816	0.115047	209.126
928	0.0636316	0.158714	0.594988	204.299	0.0718077	0.167815	202.51	0.0924504	202.405
801	0.0638	0.103693	0.681399	200.413	0.069715	0.106481	198.509	0.0925432	199.127
818	0.0639493	0.0717117	0.388326	209.348	0.0817789	0.0785231	208.027	0.119473	209.178
241	0.0639866	0.144017	0.408397	207.383	0.08181	0.164525	206.001	0.111539	205.919
897	0.0639962	0.112222	0.443343	210.187	0.0793249	0.123938	208.707	0.113011	209.095
345	0.0641078	0.103079	0.559062	216.381	0.0747251	0.109363	214.651	0.113099	215.222
92	0.0641953	0.0559737	0.302597	205.489	0.0872894	0.0608547	204.494	0.123305	206.074
534	0.0642401	0.0480425	0.258583	208.34	0.0899325	0.056586	207.566	0.127313	209.283
106	0.0643293	0.182278	0.4821	213.803	0.0768607	0.196866	212.228	0.0924155	211.868
668	0.0643365	0.173041	0.543413	207.557	0.0748757	0.181184	205.856	0.0925117	205.625
903	0.0643664	0.170597	0.720239	210.886	0.0690042	0.17754	208.941	0.0901069	208.745
519	0.0644383	0.108082	0.587552	203.679	0.0732629	0.114513	201.902	0.0923929	202.406
252	0.0645999	0.0978009	0.623238	203.674	0.0724965	0.103448	201.843	0.100565	202.537
599	0.0648066	0.0996487	0.305626	212.881	0.0889349	0.116224	211.873	0.125752	212.354
153	0.0648297	0.0983892	0.54009	196.881	0.0754257	0.108259	195.186	0.0934685	195.789
347	0.0649014	0.102398	0.715062	207.039	0.0698134	0.10573	205.1	0.0985689	205.724
835	0.0649123	0.0752034	0.377909	212.344	0.0834194	0.0817866	211.057	0.109851	212.143
29	0.065013	0.10833	0.518179	203.817	0.0775958	0.119412	202.165	0.10476	202.602
958	0.065137	0.160926	0.615638	207.781	0.0733399	0.168146	205.961	0.106801	205.847
211	0.0652316	0.101702	0.378793	200.198	0.0839136	0.109399	198.909	0.118184	199.504
729	0.0654148	0.138371	0.32634	203.754	0.0866942	0.157848	202.658	0.108145	202.648
279	0.0654311	0.112989	0.320654	206.878	0.0880868	0.132737	205.805	0.123595	206.077
266	0.0655926	0.117803	0.787297	197.186	0.0680562	0.120716	195.186	0.0837039	195.611
273	0.0657583	0.0791305	0.234152	209.067	0.0936534	0.0953425	208.437	0.125676	209.258
208	0.0658335	0.142656	0.82142	207.398	0.0673374	0.145824	205.376	0.0851332	205.495
75	0.0660027	0.107559	0.482738	207.046	0.0790191	0.116589	205.47	0.112909	205.935
605	0.066319	0.0682607	0.331381	202.745	0.0896762	0.0755497	201.629	0.123332	202.856
492	0.0664369	0.268213	0.719884	201.808	0.0711584	0.278111	199.864	0.0854241	199.001
851	0.0665168	0.115849	0.499396	216.526	0.0789127	0.127007	214.913	0.11435	215.241
245	0.0665211	0.0982882	0.486879	213.117	0.0803592	0.104274	211.531	0.113129	212.19
766	0.0666778	0.110532	0.604715	210.055	0.0751944	0.114104	208.251	0.0909939	208.754
226	0.0668007	0.0583407	0.424228	218.218	0.0819353	0.0636646	216.789	0.121166	218.298
414	0.0668585	0.120182	0.63313	200.786	0.0742468	0.126991	198.942	0.101722	199.273
601	0.0670479	0.137118	0.496875	207.258	0.0798466	0.145483	205.65	0.101552	205.774
113	0.0671105	0.109717	0.709722	203.986	0.0722749	0.113293	202.052	0.102912	202.575
254	0.0672524	0.0629791	0.228546	217.851	0.0959807	0.0770217	217.255	0.132436	218.435
533	0.0672894	0.0947909	0.690351	203.814	0.0730921	0.0975314	201.9	0.109395	202.671
780	0.0674782	0.0648222	0.450777	206.324	0.084173	0.0717222	204.825	0.129826	206.152
716	0.0676322	0.125745	0.577343	207.363	0.077556	0.132177	205.603	0.108859	205.881
478	0.06771	0.0587829	0.470714	202.857	0.0830298	0.0660966	201.309	0.116341	202.768
522	0.0679078	0.179255	0.386907	216.833	0.0863113	0.202456	215.517	0.10615	215.119
98	0.0679265	0.121373	0.705981	207.282	0.0733991	0.126989	205.352	0.0964909	205.694
842	0.0684045	0.139401	0.304978	207.05	0.0926256	0.15036	206.045	0.125914	206.104
36	0.0684255	0.105903	0.694559	200.7	0.0741664	0.109126	198.782	0.107332	199.36
128	0.0684709	0.155908	0.617032	204.294	0.0767072	0.162946	202.472	0.0925355	202.412
887	0.0685226	0.148473	0.502842	216.896	0.0813778	0.161803	215.276	0.113277	215.22
829	0.0687179	0.0903242	0.739658	200.292	0.0729175	0.0933389	198.33	0.0967213	199.189
249	0.0687586	0.0678287	0.395089	206.21	0.08655	0.0769236	204.869	0.123302	206.074
330	0.0688088	0.152737	0.284094	207.096	0.0923615	0.167014	206.19	0.124407	206.084
757	0.069232	0.13728	0.485947	210.508	0.0831408	0.144559	208.925	0.110029	209.049
11	0.069241	0.0648322	0.46237	212.394	0.0843454	0.0684611	210.866	0.118521	212.259
754	0.069249	0.074953	0.323309	206.076	0.0925868	0.0864462	204.993	0.115333	205.97
301	0.0693824	0.0721446	0.79851	203.275	0.0716846	0.0737892	201.267	0.100426	202.535
676	0.0696369	0.0544567	0.411063	202.607	0.0890946	0.0612899	201.217	0.119145	202.807
523	0.0697561	0.081313	0.47812	200.157	0.0852219	0.0898509	198.592	0.118612	199.516
705	0.0697668	0.0390542	0.300518	204.922	0.0944674	0.0418257	203.938	0.135629	206.218
507	0.0699619	0.083715	0.388606	215.878	0.0887359	0.0913079	214.557	0.129054	215.424
982	0.0699747	0.0853414	0.225773	212.296	0.10191	0.0935268	211.719	0.144215	212.559
166	0.0699774	0.133254	0.467767	210.524	0.0857184	0.149381	208.983	0.10986	209.056
458	0.0699922	0.0744274	0.847028	203.475	0.0705157	0.0754886	201.439	0.10918	202.67
499	0.0700035	0.0741417	0.308962	206.254	0.0964695	0.0828815	205.232	0.144127	206.309
56	0.0700151	0.0531354	0.363817	199.166	0.091896	0.0589268	197.929	0.123532	199.577
91	0.0700337	0.102609	0.493268	207.007	0.0845727	0.109794	205.407	0.116567	205.988
243	0.0701869	0.112962	0.641834	207.139	0.0781713	0.1166	205.283	0.100825	205.764
661	0.0701992	0.114213	0.350023	200.637	0.0924335	0.130799	199.449	0.137121	199.734
174	0.0706692	0.0954513	0.622523	200.495	0.0798991	0.102787	198.665	0.107539	199.363
793	0.0707308	0.050294	0.270736	202.229	0.0997707	0.0569517	201.391	0.145941	203.111
465	0.0711374	0.055193	0.547453	209.155	0.0834559	0.0560337	207.446	0.11913	209.18
250	0.071289	0.0979323	0.703562	207.189	0.0770551	0.10246	205.261	0.11289	205.938
902	0.0713991	0.0444577	0.250003	205.018	0.101935	0.0500773	204.292	0.137947	206.249
120	0.0715268	0.0946659	0.490293	206.869	0.0872275	0.103794	205.276	0.113751	205.949
900	0.0717997	0.229033	0.841186	208.25	0.0729659	0.232731	206.217	0.0920357	205.612
100	0.0719892	0.112759	0.276046	206.548	0.100409	0.125313	205.681	0.120673	206.044
150	0.0720323	0.110826	0.486864	207.214	0.0872641	0.119812	205.628	0.122621	206.066
281	0.0721517	0.0632433	0.558558	199.934	0.0845134	0.0678971	198.205	0.1259	199.608
500	0.0725245	0.212998	0.600932	214.546	0.082324	0.227548	212.748	0.112123	212.175
103	0.0726989	0.0662133	0.563177	203.266	0.0842774	0.0706045	201.529	0.124928	202.874
138	0.0727327	0.113333	0.700037	207.38	0.0784865	0.117433	205.456	0.112225	205.927
894	0.0727393	0.0579743	0.336975	199.389	0.0986542	0.0627786	198.251	0.141857	199.79
583	0.0729153	0.0710283	0.260791	209.182	0.102941	0.083025	208.396	0.14253	209.452
342	0.073095	0.135624	0.687389	204.277	0.0795673	0.139308	202.366	0.101688	202.555
3	0.0731296	0.165233	0.728202	210.938	0.0779951	0.172284	208.986	0.0955622	208.836
762	0.0732037	0.0878633	0.500389	206.91	0.0880335	0.0953914	205.295	0.126038	206.109
326	0.073251	0.073561	0.285413	206.025	0.0995526	0.0810524	205.112	0.133637	206.199
320	0.0732913	0.113889	0.679338	207.396	0.0800622	0.118992	205.494	0.112056	205.926
328	0.0733497	0.0344584	0.20504	204.603	0.109451	0.0415198	204.172	0.159763	206.467
910	0.0733819	0.204005	0.464417	201.492	0.0898768	0.220234	199.959	0.113131	199.438
908	0.0735542	0.135306	0.375252	216.662	0.0956758	0.148682	215.384	0.132003	215.46
855	0.0739933	0.053357	0.423493	206.027	0.0941799	0.0591938	204.601	0.139407	206.263
371	0.0741119	0.142104	0.954889	201.114	0.0715452	0.142253	199.044	0.0964068	199.195
926	0.0741747	0.242742	0.789827	208.424	0.0770129	0.248299	206.422	0.098414	205.718
351	0.0744138	0.0859364	0.448512	209.885	0.0908578	0.0934492	208.392	0.124593	209.247
332	0.0744159	0.0911274	0.509109	203.624	0.0887579	0.0986382	201.991	0.116157	202.764
595	0.0745056	0.0699354	0.440206	209.908	0.0935315	0.0791854	208.437	0.154969	209.575
216	0.0745713	0.120068	0.607906	207.374	0.0838327	0.123021	205.566	0.114387	205.96
293	0.0746427	0.0760495	0.283	199.801	0.103511	0.0906333	198.901	0.143766	199.81
704	0.0746955	0.0749744	0.602039	209.686	0.0850058	0.0768941	207.886	0.111635	209.071
788	0.0751356	0.0501275	0.448786	202.786	0.0935805	0.0548813	201.292	0.142701	203.079
559	0.0752122	0.0652332	0.446865	202.952	0.0915927	0.0706705	201.463	0.119226	202.805
172	0.0753637	0.058388	0.42188	202.937	0.0944957	0.0662467	201.516	0.132734	202.971
998	0.0754189	0.153908	0.394278	200.82	0.0946272	0.16346	199.481	0.111319	199.411
685	0.0754444	0.0984811	0.298649	209.542	0.10175	0.104409	208.566	0.123812	209.234
488	0.0754931	0.119114	0.365488	203.773	0.0973124	0.127303	202.529	0.123572	202.862
590	0.0755617	0.0610374	0.436008	206.242	0.0927294	0.0665639	204.781	0.137196	206.237
413	0.0756411	0.115099	0.623067	213.627	0.0847823	0.121422	211.797	0.114169	212.206
263	0.0756684	0.104026	0.363566	200.578	0.0989069	0.116862	199.341	0.145722	199.828
321	0.0760151	0.0705724	0.481292	203.239	0.0921131	0.0779141	201.666	0.122351	202.84
451	0.0762903	0.137014	0.79308	201.049	0.0791389	0.139439	199.044	0.0986022	199.225
739	0.0765782	0.0682611	0.314756	203.112	0.104295	0.0767302	202.064	0.161617	203.267
680	0.0767418	0.169355	0.587802	207.879	0.0871904	0.178553	206.101	0.109645	205.892
133	0.0772298	0.121853	0.820356	201.006	0.0791364	0.125163	198.984	0.10731	199.357
530	0.0773986	0.104857	0.818129	207.323	0.0793309	0.106309	205.302	0.112898	205.937
971	0.0774918	0.0946867	0.369576	203.673	0.101206	0.102559	202.415	0.145212	203.102
429	0.0779094	0.104064	0.525621	204.075	0.0926071	0.114337	202.407	0.130003	202.935
350	0.0780213	0.120621	0.548877	200.915	0.0907914	0.129012	199.204	0.119708	199.527
549	0.078035	0.154426	0.886831	204.545	0.0777433	0.156042	202.492	0.0979949	202.5
873	0.0780628	0.150513	0.405662	207.654	0.0976384	0.168429	206.28	0.13061	206.162
107	0.0784934	0.105979	0.721714	204.238	0.084115	0.10912	202.292	0.125303	202.878
759	0.0789809	0.0935315	0.678433	210.391	0.0861422	0.0979099	208.49	0.126485	209.268
272	0.0792293	0.101772	0.531166	203.966	0.0930322	0.107589	202.288	0.126316	202.896
837	0.0794268	0.177672	0.380255	201.201	0.102659	0.190029	199.907	0.125952	199.607
881	0.0795518	0.107762	0.365844	210.173	0.101536	0.120723	208.928	0.134152	209.358
600	0.0796381	0.0584083	0.456619	202.851	0.0964736	0.0626458	201.337	0.125999	202.888
298	0.0798305	0.0717165	0.558728	219.023	0.092257	0.0744088	217.294	0.139242	218.512
501	0.0801432	0.0443596	0.436563	205.955	0.100902	0.0484755	204.493	0.164821	206.512
76	0.0803815	0.151321	0.851817	204.596	0.081166	0.154152	202.558	0.103655	202.585
225	0.0804854	0.0614694	0.309571	199.635	0.109515	0.0683482	198.611	0.163793	200.003
384	0.080546	0.136538	0.745006	201.438	0.0852802	0.14009	199.471	0.129487	199.647
944	0.0806561	0.067995	0.478983	200	0.0978052	0.0751611	198.432	0.130302	199.658
197	0.0812086	0.0831038	0.715682	210.262	0.087205	0.0853233	208.322	0.132093	209.332
697	0.0813936	0.0856072	0.391543	212.902	0.102064	0.0922125	211.572	0.134724	212.454
112	0.0814155	0.0757196	0.404993	209.767	0.102745	0.081946	208.395	0.144443	209.473
206	0.0820606	0.109739	0.338254	210.322	0.10803	0.128804	209.179	0.146218	209.487
213	0.0820967	0.254697	0.536108	211.668	0.0958458	0.273714	209.98	0.117031	209.146
385	0.0821626	0.0668056	0.333088	206.127	0.10693	0.0770532	205.004	0.134172	206.203
805	0.0822771	0.0727383	0.895391	203.525	0.0812886	0.0732056	201.469	0.115398	202.751
95	0.0823417	0.0623626	0.713099	209.692	0.0887993	0.0641276	207.755	0.125264	209.253
116	0.0829492	0.0785365	0.643924	207.043	0.09234	0.0803861	205.185	0.141908	206.289
843	0.0829736	0.0355039	0.464981	201.992	0.101807	0.0381605	200.458	0.130145	202.937
689	0.0831168	0.11707	0.5344	216.762	0.097536	0.12406	215.078	0.130381	215.442
644	0.0834551	0.131523	0.767776	201.348	0.0874735	0.13546	199.363	0.124799	199.591
431	0.0834598	0.101726	0.391395	203.837	0.107249	0.108182	202.507	0.145406	203.105
913	0.0836404	0.149514	0.770097	211.013	0.0876917	0.15298	209.025	0.111731	209.073
932	0.083678	0.13129	0.453105	210.766	0.102394	0.148009	209.26	0.133115	209.348
139	0.084006	0.0840351	0.291332	203.314	0.113089	0.0961628	202.373	0.153559	203.189
99	0.0842985	0.0784556	0.447577	209.91	0.104317	0.0847202	208.419	0.141296	209.439
60	0.0843657	0.111933	0.485437	219.792	0.101715	0.120917	218.209	0.14969	218.621
292	0.0843906	0.157269	0.37999	201.125	0.107336	0.172105	199.832	0.132563	199.684
141	0.085168	0.129176	0.538789	210.743	0.0993966	0.13385	209.051	0.128748	209.297
135	0.0855283	0.0655522	0.933954	200.237	0.0828608	0.0657573	198.17	0.127892	199.63
722	0.0858659	0.0611658	0.578979	215.831	0.0985937	0.064356	214.067	0.14233	215.576
416	0.0859925	0.14043	0.656172	211.007	0.0946557	0.148255	209.133	0.122532	209.218
466	0.0863747	0.0412164	0.517148	215.078	0.101536	0.0433171	213.428	0.148499	215.638
25	0.0863755	0.0738071	0.617243	200.241	0.0971465	0.0763069	198.419	0.127109	199.619
398	0.0863837	0.0650708	0.505225	212.803	0.102561	0.0685667	211.177	0.145025	212.567
935	0.0864067	0.0560255	0.709459	209.55	0.0932288	0.058013	207.617	0.128251	209.289
210	0.0864965	0.143099	0.419557	201.112	0.108282	0.151413	199.698	0.13833	199.749
791	0.0866942	0.266031	0.798048	202.239	0.0897252	0.270232	200.231	0.111	199.409
288	0.0867166	0.0854852	0.850868	207.136	0.0874822	0.0865799	205.098	0.123348	206.075
618	0.0867977	0.159984	0.811514	208.012	0.0895672	0.163838	205.996	0.111458	205.919
645	0.0869598	0.105994	0.278623	206.807	0.117899	0.116737	205.927	0.153632	206.407
560	0.0874648	0.0936656	0.524372	216.546	0.103507	0.100246	214.881	0.145708	215.611
654	0.087488	0.0600017	0.856943	200.111	0.0883342	0.0609432	198.07	0.130687	199.662
859	0.0877191	0.0484127	0.351325	205.885	0.114678	0.0537729	204.692	0.166164	206.523
735	0.0879827	0.100852	0.835935	200.874	0.0896183	0.103014	198.844	0.120728	199.538
160	0.088267	0.0552009	0.715294	206.548	0.0947818	0.057133	204.608	0.14629	206.334
73	0.0885512	0.121303	0.315509	207.144	0.1172	0.134418	206.093	0.146962	206.343
18	0.0888622	0.131199	0.680796	207.864	0.097252	0.137727	205.96	0.131672	206.172
787	0.0889942	0.101112	0.716464	210.579	0.0955495	0.103097	208.639	0.12977	209.309
641	0.0892601	0.099241	0.365703	216.456	0.113758	0.110371	215.211	0.163508	215.782
131	0.0893353	0.113727	0.447576	213.652	0.107133	0.125744	212.162	0.139931	212.513
268	0.0893381	0.130621	0.511616	210.944	0.105302	0.140906	209.305	0.144368	209.47
178	0.0894855	0.132591	0.354589	201.032	0.117476	0.151278	199.827	0.150704	199.88
744	0.089694	0.134561	0.821733	207.894	0.0917855	0.137188	205.871	0.124602	206.09
509	0.0897171	0.0700061	0.296922	206.401	0.123832	0.0794201	205.432	0.172726	206.582
758	0.0898792	0.0313607	0.215555	207.957	0.12932	0.0379344	207.45	0.196341	209.92
513	0.0899171	0.16325	0.454051	220.148	0.108238	0.176007	218.641	0.134126	218.457
724	0.090056	0.151423	0.28875	204.272	0.121384	0.177064	203.344	0.150046	203.155
743	0.0901122	0.104334	0.324227	200.526	0.117349	0.115137	199.44	0.158268	199.949
17	0.0901596	0.142093	0.521842	217.2	0.105826	0.15447	215.54	0.140696	215.556
857	0.0901647	0.0540592	0.54003	212.714	0.106238	0.0596864	211.019	0.153348	212.652
147	0.0903333	0.150099	0.944693	201.583	0.0876273	0.150304	199.515	0.12377	199.578
132	0.0905558	0.100906	0.425705	213.52	0.113932	0.110122	212.088	0.153209	212.656
118	0.091473	0.0905401	0.411366	222.245	0.113142	0.0989532	220.853	0.155973	221.597
324	0.0918308	0.09845	0.46229	207.194	0.111524	0.105407	205.666	0.144147	206.312
858	0.0924377	0.11093	0.266487	213.413	0.126639	0.127745	212.595	0.184052	212.923
715	0.0925885	0.119089	0.519371	213.652	0.108141	0.123825	211.998	0.127612	212.373
274	0.0926385	0.0464926	0.366822	206.016	0.120098	0.0509794	204.767	0.186523	206.695
356	0.0934174	0.201233	0.827951	208.417	0.0956951	0.206372	206.392	0.114764	205.964
813	0.0934967	0.0440566	0.315791	211.936	0.126674	0.048988	210.884	0.181231	212.901
125	0.0936342	0.0655593	0.402233	203.231	0.118448	0.0730955	201.867	0.149494	203.15
192	0.0943843	0.189074	0.585877	208.356	0.107893	0.196691	206.581	0.136069	206.226
820	0.0949144	0.191711	0.704591	211.494	0.102247	0.198031	209.565	0.12093	209.202
189	0.095286	0.0535709	0.444605	199.915	0.11794	0.0601706	198.433	0.173255	200.083
955	0.0955208	0.0623903	0.320997	212.589	0.127413	0.0685349	211.515	0.18217	212.907
380	0.0957336	0.0637085	0.670784	210.121	0.105096	0.0668592	208.229	0.163676	209.657
366	0.0962236	0.186254	0.558381	201.899	0.111217	0.198149	200.171	0.143609	199.808
464	0.096305	0.0654237	0.701242	209.93	0.10414	0.067962	208.004	0.138154	209.401
683	0.0965561	0.173428	0.538908	205.048	0.111812	0.187391	203.355	0.143096	203.08
694	0.0968087	0.0921407	0.47344	213.496	0.117321	0.100754	211.941	0.153609	212.655
899	0.0968983	0.0872219	0.307747	203.44	0.128192	0.096623	202.424	0.155258	203.207
973	0.0969339	0.0790219	0.218556	209.593	0.140127	0.0921988	209.064	0.198944	209.942
162	0.0969731	0.105573	0.244933	206.808	0.132552	0.119971	206.112	0.168377	206.546
90	0.0973515	0.0999733	0.602651	204.164	0.109518	0.104522	202.363	0.137024	203.016
158	0.0989148	0.0578401	0.243788	205.643	0.136104	0.0627576	204.955	0.164667	206.51
207	0.0991234	0.0857484	0.411336	213.241	0.125344	0.0943473	211.85	0.15532	212.673
578	0.0992546	0.0895462	0.293257	213.299	0.135422	0.100945	212.347	0.202628	213.06
515	0.10004	0.0647146	0.240287	202.988	0.139461	0.076783	202.32	0.191904	203.519
934	0.100761	0.0671055	0.550442	210.116	0.117637	0.0699027	208.402	0.174782	209.752
302	0.101167	0.0667179	0.271766	206.44	0.1382	0.0768181	205.596	0.201609	206.802
617	0.101238	0.12379	0.267269	207.321	0.13752	0.143576	206.5	0.180372	206.645
798	0.101269	0.0827057	0.755726	207.199	0.107042	0.0848991	205.223	0.136629	206.232
124	0.101458	0.0767367	0.485818	203.881	0.121651	0.0816018	202.298	0.176576	203.394
508	0.101859	0.0713869	0.658563	210.208	0.112331	0.0752491	208.331	0.152722	209.553
650	0.102417	0.0666765	0.578703	210.167	0.117389	0.0710462	208.404	0.171246	209.727
920	0.102706	0.0558844	0.389402	203.323	0.128934	0.0622192	201.999	0.198332	203.564
769	0.10297	0.104346	0.570479	213.882	0.117587	0.112312	212.133	0.154755	212.668
635	0.103456	0.121933	0.824741	204.854	0.106079	0.124799	202.83	0.154142	203.197
231	0.103765	0.143083	0.738874	211.342	0.110461	0.147185	209.38	0.144827	209.476
965	0.103771	0.0419401	0.313437	202.518	0.139772	0.0463776	201.477	0.198102	203.56
804	0.104302	0.16791	0.722935	211.497	0.111733	0.175107	209.55	0.135716	209.374
918	0.104728	0.102441	0.270857	207.039	0.141041	0.118901	206.2	0.1812	206.649
544	0.10561	0.117901	0.735876	207.987	0.112284	0.122076	206.028	0.156236	206.435
374	0.10564	0.222363	0.498624	211.736	0.122916	0.239029	210.125	0.145745	209.483
333	0.107439	0.0597239	0.79168	206.87	0.111713	0.0606996	204.867	0.161744	206.484
674	0.108228	0.13728	0.739443	211.239	0.115081	0.140785	209.277	0.141831	209.443
849	0.108726	0.10353	0.44336	207.597	0.133309	0.116985	206.118	0.174159	206.593
177	0.110236	0.138324	0.646129	214.397	0.121872	0.145226	212.536	0.153599	212.657
258	0.110523	0.100689	0.915584	201.214	0.108941	0.10131	199.152	0.150559	199.874
399	0.111114	0.136734	0.532249	217.536	0.12995	0.145097	215.855	0.186311	215.971
771	0.111141	0.0400196	0.403684	205.929	0.140715	0.0434944	204.56	0.196387	206.77
557	0.114477	0.0945726	0.491762	213.767	0.13641	0.101173	212.171	0.178747	212.878
322	0.115583	0.127222	0.711928	214.327	0.124174	0.131329	212.39	0.155473	212.672
341	0.116233	0.0378923	0.490701	215.268	0.139414	0.0411247	213.674	0.186614	215.975
696	0.116293	0.0979239	0.538082	210.877	0.136044	0.102295	209.185	0.189133	209.869
719	0.116482	0.119733	0.563503	214.238	0.133221	0.128816	212.5	0.170823	212.813
938	0.118035	0.0545955	0.492389	215.762	0.140455	0.0569526	214.164	0.175295	215.884
169	0.118334	0.0323345	0.357033	205.666	0.15337	0.0364533	204.453	0.228423	206.982
895	0.118972	0.136314	0.488736	214.348	0.141097	0.141162	212.758	0.184325	212.924
101	0.121567	0.0945667	0.776163	207.865	0.127384	0.0968741	205.873	0.182286	206.661
387	0.122368	0.103573	0.611485	211.197	0.137651	0.109929	209.383	0.19993	209.95
721	0.123672	0.0616697	0.825749	203.998	0.126874	0.062577	201.973	0.193569	203.529
251	0.124702	0.158189	0.566522	208.47	0.143303	0.167453	206.727	0.176623	206.617
993	0.125373	0.143976	0.514533	211.477	0.1485	0.154863	209.832	0.186223	209.847
725	0.127026	0.100759	0.363644	210.843	0.159985	0.109794	209.605	0.234703	210.174
57	0.127788	0.135027	0.624971	211.44	0.142309	0.142344	209.607	0.174474	209.755
733	0.128547	0.138247	0.493094	211.475	0.15318	0.149905	209.876	0.199263	209.943
577	0.128931	0.158727	0.725253	208.613	0.137638	0.165868	206.664	0.171118	206.568
51	0.13003	0.0726501	0.544601	213.69	0.151744	0.0790112	211.987	0.213167	213.133
816	0.130066	0.0347677	0.386204	209.115	0.162689	0.0370772	207.801	0.259542	210.314
905	0.131925	0.0544868	0.468277	203.651	0.159411	0.0590706	202.109	0.22873	203.764
383	0.13239	0.0822535	0.566968	210.739	0.152354	0.0850738	208.995	0.208664	210.008
364	0.132431	0.0834086	0.616726	213.931	0.148482	0.0864859	212.11	0.205066	213.079
473	0.134611	0.137393	0.560168	205.287	0.154392	0.145552	203.556	0.214623	203.675
50	0.135564	0.0805004	0.420728	210.554	0.16747	0.0868345	209.136	0.224851	210.114
444	0.135647	0.0624515	0.29913	213.035	0.18268	0.0707024	212.057	0.256953	213.394
921	0.135774	0.0861486	0.663687	214.001	0.149497	0.0885001	212.118	0.200879	213.048
24	0.137643	0.119261	0.319401	204.511	0.177935	0.131219	203.445	0.222855	203.728
740	0.1386	0.157077	0.527704	208.734	0.162518	0.168069	207.063	0.222833	206.948
209	0.139783	0.108253	0.490659	208.039	0.165958	0.113377	206.445	0.227073	206.973
632	0.140419	0.0613539	0.384211	207.09	0.176573	0.0676746	205.783	0.263812	207.18
21	0.14195	0.133223	0.601754	208.363	0.159675	0.13729	206.564	0.19601	206.764
960	0.142335	0.124884	0.677578	211.634	0.155356	0.130977	209.734	0.209615	210.016
827	0.144067	0.0524497	0.446083	203.541	0.177357	0.0554357	202.055	0.237919	203.82
355	0.149835	0.0960218	0.637242	214.324	0.166955	0.099547	212.475	0.225104	213.209
168	0.153216	0.0535609	0.289669	212.951	0.206339	0.0627709	212.017	0.29121	213.561
723	0.154113	0.139439	0.696644	211.766	0.166977	0.143423	209.845	0.204078	209.981
781	0.154668	0.156352	0.780987	208.904	0.162013	0.161025	206.908	0.209224	206.858
38	0.157259	0.0569581	0.563317	213.566	0.181022	0.0602773	211.829	0.266788	213.444
110	0.159433	0.120944	0.644139	208.57	0.176857	0.127497	206.711	0.239361	207.047
883	0.160606	0.129153	0.469309	211.391	0.188291	0.136525	209.846	0.216016	210.059
706	0.161537	0.189947	0.594147	209.169	0.183368	0.19699	207.382	0.235398	207.024
239	0.168232	0.0765118	0.399384	207.568	0.207313	0.0827789	206.213	0.281092	207.265
673	0.168941	0.119772	0.591502	217.762	0.189808	0.123472	215.978	0.245835	216.364
313	0.169782	0.122642	0.501307	217.666	0.199292	0.129673	216.048	0.244111	216.354
69	0.172928	0.140163	0.657426	211.906	0.190185	0.148385	210.03	0.224465	210.112
64	0.179157	0.0743289	0.684687	211.052	0.195825	0.0766481	209.144	0.2584	210.308
961	0.185366	0.0745544	0.331241	213.758	0.238707	0.0822667	212.642	0.328852	213.718
182	0.196916	0.15865	0.542575	215.308	0.226006	0.168539	213.609	0.277293	213.495
